# Supplementary material for: Single-molecule characterization of extrinsic transcription termination by Sen1 helicase
Source: Nat Commun. 2019 Apr 4;10:1545. doi: 10.1038/s41467-019-09560-9 (PMC6449345; doi:10.1038/s41467-019-09560-9)
Supplement: Supplementary file 3 — Source Data [file 41467_2019_9560_MOESM3_ESM.xlsx]

## Sheet: Fig1
fig1c-e		fig1f_0.1mMNTPs	fig1f_0.2mMNTPs	fig1f_1mMNTPs	fig1f_144-sc	fig1f_444-sc	fig1f_806-sc
t (s)	DeltaL (bp)	t (s)	t (s)	t (s)	t (s)	t (s)	t (s)
8.68722	17.9479	163.77	38.9638	8.68722	8.68722	42.1169	65.3472
12.0656	15.2033	365.314	9.84552	12.0656	12.0656	52.5738	72.8439
33.6549	15.6844	420.429	810.936	33.6549	33.6549	35.8428	50.9972
11.1325	19.8373	61.4219	913.285	11.1325	11.1325	3413.72	62.9984
20.8815	14.5231	94.4655	46.8467	20.8815	20.8815	303.892	81.8851
9.3629	14.9682	42.31	140.122	9.3629	9.3629	23.4233	47.2327
7.97937	12.2313	7.01413	18.6936	7.97937	7.97937	29.3113	69.2725
23.5842	8.40784	31.8853	1505.34	23.5842	23.5842	70.8813	283.429
212.708	11.2719	5.50191	140.154	212.708	212.708	2982.29	325.932
29.3113	9.93198	4.95493	42.5031	29.3113	29.3113	25.7721	52.1555
138.899	3.75205	72.4257	31.4992	138.899	138.899	248.004	61.0036
204.021	8.3249	35.0063	390.507	204.021	204.021	29.5366	130.276
286.517	8.91917	45.6562	211.003	286.517	286.517	28.3139	54.3434
138.899	12.1438	24.0346	300.739	138.899	138.899	19.498	67.6959
134.588	3.66561	29.1183	13.3848	134.588	134.588	29.9227	82.6573
157.4	4.66423	29.1505	162.162	157.4	157.4	127.541	50.3859
67.8247	6.7243	28.7322	87.001	67.8247	67.8247	110.231	47.2327
70.5595	6.32148	5.21233	12.2265	70.5595	70.5595	30.6949	37.5803
10.296	4.76239	59.8453	225.16	10.296	10.296	27.5417	68.8864
9.49159	8.37248	30.5018	180.308	9.49159	9.49159	44.1118	49.6137
26.0617	5.28659	79.5363	43.3074	26.0617	26.0617	30.727	54.3112
6.6602	8.1515	21.2676	62.9663	6.6602	6.6602	37.7733	109.427
15.4761	19.0656	363.737	1700.57	15.4761	15.4761	28.7322	67.6959
51.5442	6.20515	143.275	111.776	51.5442	51.5442	53.1529	239.349
10.0386	9.41929	113.384	20.0771	10.0386	10.0386	340.121	347.971
12.2265	7.76815	1854.85	73.2301	12.2265	12.2265	23.8416	541.664
9.23419	10.0348	37.8055	27.7348	9.23419	9.23419	88.9636	105.501
112.87	6.86364	125.965	46.0423	112.87	112.87	38.5777	50.3859
8.39765	16.3518	38.9638	1401.38	8.39765	8.39765	33.0436	77.1554
16.5379	7.14352	1473.8	10.6177	16.5379	16.5379	27.5417	79.5363
15.1866	5.09007	26.7695	117.31	15.1866	15.1866	29.8905	153.539
56.9817	10.6027	111.003	266.119	56.9817	56.9817	308.622	543.241
17.6318	9.98194	32.6575	121.235	17.6318	17.6318	110.231	83.8477
10.8751	6.74565	18.5006	114.929	10.8751	10.8751	31.081	49.9998
24.9355	10.2838	75.1928	96.0421	24.9355	24.9355	31.6923	49.5815
6.08106	10.9099	31.4992	10.6177	6.08106	6.08106	313.737	39.9612
39.6073	6.59308	275.546	49.6137	39.6073	39.6073	57.8826	45.2701
33.9123	11.4214	15.3474	692.822	33.9123	33.9123	70.463	49.0023
10.4247	14.7081	37.0011	18.5006	10.4247	10.4247	146.428	50.3859
29.5687	6.94118	97.6187	26.7695	29.5687	29.5687	171.653	62.9662
10.4568	11.8991	31.4671	26.7695	10.4568	10.4568	176.351	91.3445
53.1851	10.119	9.42725	124.388	53.1851	53.1851	132.271	503.891
8.55852	16.5459	299.967	334.587	8.55852	8.55852	433.01	40.5403
22.812	9.37753	267.663	11.036	22.812	22.812	2302.05	37.8055
36.9046	9.23135	8.36548	16.924	36.9046	36.9046	34.6202	66.1516
25.5147	7.47229	32.2714	54.3434	25.5147	25.5147	1514.76	48.2301
29.0218	6.66959	43.4683	174.774	29.0218	29.0218	33.8802	53.9251
8.68722	9.33021	30.6949	51.9625	8.68722	8.68722	31.1131	41.3447
38.5455	9.03055	220.43	29.9227	38.5455	38.5455	77.1554	86.6148
12.7413	8.92666	470.783	10.6499	12.7413	12.7413	1188.83	59.4592
30.3731	7.40176	748.71	40.1543	30.3731	30.3731	245.655	38.9638
9.49159	11.4715	23.8094	19.3049	9.49159	9.49159	142.503	106.306
116.666	11.4851	38.9638	11.8082	116.666	116.666	44.1118	55.5017
9.74899	12.18	9.84552	38.1916	9.74899	9.74899	332.238	79.5041
17.8892	10.2927	27.96	147.2	17.8892	17.8892	91.3124	77.1554
20.9137	13.0664	349.548	16.924	20.9137	20.9137	29.1183	55.1156
26.3191	14.0727	33.655	16.5379	26.3191	26.3191	43.3074	84.266
192.116	5.96466	135.424	14.157	192.116	192.116	83.4295	65.3472
10.4247	7.2127	63.7707	724.289	10.4247	10.4247	24.4207	66.9238
15.1544	2.93881	29.9227	105.501	15.1544	15.1544	33.0758	59.8453
20.3667	9.00801	5.50191	36.1968	20.3667	20.3667	58.2687	44.4979
33.4297	6.58454	16.3449	179.504	33.4297	33.4297	233.011	119.658
8.5907	8.49266	33.0436	343.242	8.5907	8.5907	22.4259	36.2289
9.68464	7.72615	31.8853	214.124	9.68464	9.68464	25.5791	64.9611
6.9176	12.9736	319.658	42.5031	6.9176	6.9176	32.6897	70.463
50.6433	9.8047	29.1183	81.8852	50.6433	50.6433	26.3834	167.696
29.247	4.5692	8.75158	314.124	29.247	29.247	218.854	47.6188
28.1852	10.9567	9.6203	47.2328	28.1852	28.1852	20.0771	65.7655
39.6716	5.56303	66.1516	26.3834	39.6716	39.6716	20.4632	67.696
73.0692	7.41952	4.05404	12.6126	73.0692	73.0692	24.8069	42.8891
30.7914	10.9174	1344.72	7.11066	30.7914	30.7914	34.6524	82.2712
122.136	14.843	74.8067	20.4632	122.136	122.136	57.4966	54.3434
33.9123	20.2107	44.0796	14.1891	33.9123	33.9123	2657.91	44.1118
10.9716	13.8635	20.0771	402.315	10.9716	10.9716	384.201	60.6175
13.5778	10.8335	381.047	12.1943	13.5778	13.5778	17.8249	47.2327
34.9741	12.4572	418.853	44.0796	34.9741	34.9741	33.2689	73.1979
95.0125	7.31226	236.196	35.2315	95.0125	95.0125	9.42725	65.7655
26.0938	7.51262	86.5827	377.09	26.0938	26.0938	13.5778	40.1543
7.0463	8.15514	79.9225	13.7709	7.0463	7.0463	14.5752	59.8131
10.1673	18.521	13.3848	20.4632	10.1673	10.1673	31.4992	146.46
7.3037	23.1325	63.7707	30.727	7.3037	7.3037	75.1606	251.929
10.6821	6.27157	66.5055	49.6137	10.6821	10.6821	23.6164	70.8813
21.3963	6.50774	309.394	18.9188	21.3963	21.3963	28.3461	53.1529
55.3086	21.7733	11.4221	664.476	55.3086	55.3086	13.9639	74.0023
25.0642	10.4688	28.9574	32.6897	25.0642	25.0642	12.9987	110.199
28.1852	9.32432	310.198	36.229	28.1852	28.1852	11.8082	1026.64
347.618	12.0552	62.5802	38.5777	347.618	347.618	13.5778	75.5788
153.474	10.3321	50.8042	38.9638	153.474	153.474	12.1943	187.354
132.561	6.58836	554.245	62.1941	132.561	132.561	9.07333	169.272
26.0938	8.09296	66.9238	24.0025	26.0938	26.0938	9.45942	50.772
18.7901	7.91436	1436	25.193	18.7901	18.7901	82.6573	200.739
18.5327	9.51693	35.4246	17.3101	18.5327	18.5327	10.8429	62.1941
47.4901	7.79478	129.89	252.316	47.4901	47.4901	16.3127	58.2687
48.0049	10.5279	265.314	29.9227	48.0049	48.0049	12.4195	65.3472
18.0179	10.6358	46.4606	401.511	18.0179	18.0179	28.9252	47.651
24.0025	6.71117	4.63319	92.1168	24.0025	24.0025	20.8493	53.9251
8.0759	12.6804	15.1544	13.1917	8.0759	8.0759	41.1195	55.1156
10.4568	11.0563	344.819	384.201	10.4568	10.4568	30.1157	55.8878
695.976	6.55852	44.0796	27.1556	695.976	695.976	48.8093	44.4657
15.3474	7.01392	42.5031	14.5431	15.3474	15.3474	15.3474	61.0358
9.84552	8.89607	21.4607	44.884	9.84552	9.84552	11.8082	36.615
80.3086	9.52473	891.213	144.884	80.3086	80.3086	57.0783	51.9625
96.4282	7.17413	37.7733	651.896	96.4282	96.4282	44.0796	38.9638
48.005	7.65648	35.6176	179.504	48.005	48.005	22.4581	41.7308
36.1968	7.71869	30.1157	212.547	36.1968	36.1968	5.72713	45.6562
54.3434	8.54091	24.1955	20.4632	54.3434	54.3434	15.5405	46.0423
278.699	9.89449	35.8107	21.6537	278.699	278.699	10.8429	110.199
14.1891	9.67694	31.4992	12.9987	14.1891	14.1891	29.5044	37.0011
398.358	7.54041	313.351	10.2316	398.358	398.358	42.5031	42.503
77.1554	8.28479	21.4607	187.355	77.1554	77.1554	5.69496	154.311
10.8108	9.2846	58.2688	188.963	10.8108	10.8108	21.0746	68.4682
28.7322	11.0844	39.3499	32.2714	28.7322	28.7322	37.7733	69.6586
8.26895	13.1479	300.739	456.626	8.26895	8.26895	228.313	37.5803
12.3873	7.58246	27.5417	16.731	12.3873	12.3873	1517.92	56.6922
57.8505	8.99824	4081.32	551.092	57.8505	57.8505	64.575	62.1941
59.041	9.0184	32.3036	37.7733	59.041	59.041	33.4619	85.8104
225.192	7.367	33.4619	743.208	225.192	225.192	34.6202	155.083
357.431	11.9316	14.3822	66.1194	357.431	357.431	900.672	51.5764
40.5726	8.85055	63.3846	27.5417	40.5726	40.5726	38.5777	48.0371
15.5727	11.7317	51.1581	89.768	15.5727	15.5727	31.1131	61.4219
21.6537	17.3492	37.0011	129.118	21.6537	21.6537	92.1168	38.1916
25.193	18.2078	216.505	46.4606	25.193	25.193	34.6524	55.8878
738.479	8.93737	13.5778	62.9663	738.479	738.479	92.889	75.5788
19.498	8.75018	37.8055	163.738	19.498	19.498	33.0758	53.5069
55.1156	8.65193	29.1183	21.6537	55.1156	55.1156	40.9265	55.8878
31.4992	9.65704	17.9214	19.3049	31.4992	31.4992	29.5044	43.3074
62.9985	6.50548	86.6149	51.9625	62.9985	62.9985	24.4208	61.808
229.89	7.4336	20.4632	20.8493	229.89	229.89	33.8802	122.039
25.193	9.74293	37.0333	655.017	25.193	25.193	24.0025	46.4605
21.6537	11.2584	31.4992	11.8082	21.6537	21.6537	30.3088	52.7668
22.4259	10.2596	37.0011	29.8905	22.4259	22.4259	36.229	40.1543
18.6936	6.50266	393.628	74.0023	18.6936	18.6936	50.3859	26.3834
118.886	8.20988	256.659	1291.15	118.886	118.886	22.4259	81.8851
382.624	7.27049	612.514	12.1943	382.624	382.624	36.229	48.8093
9.84552	7.36311	8.65505	15.1544	9.84552	9.84552	28.7322	57.8505
29.1505	8.2769	36.229	11.229	29.1505	29.1505	57.4644	54.6973
21.2354	8.77794	24.9999	17.1171	21.2354	21.2354	29.8905	46.0423
10.2316	6.76121	41.1195	555.822	10.2316	10.2316	59.8453	44.8518
181.885	7.39109	573.164	122.812	181.885	181.885	24.0347	128.313
350.353	8.46821	25.9973	8.88028	350.353	350.353	128.314	61.808
388.93	7.84397	12.9987	14.157	388.93	388.93	30.3088	43.3074
532.205	7.88692	6.49933	43.3074	532.205	532.205	54.3434	42.1169
331.048	6.06512	53.5391	7.65763	331.048	331.048	568.434	64.1567
2.57399	9.12192	33.0758	44.884	2.57399	2.57399	95.2699	42.6961
3.44272	12.5864	2267.4	603.087	3.44272	3.44272	37.0011	50.3859
43.3074	10.3174	5284.31	218.886	43.3074	43.3074	37.7733	48.4232
35.4568	7.04442	51.1581	278.699	35.4568	35.4568	39.7682	67.3421
5.53409	11.4582	13.3848	13.3848	5.53409	5.53409	44.0796	43.3074
8.14025	8.39131	532.205	461.356	8.14025	8.14025	79.5042	45.6562
38.5777	8.90129	129.118	15.9266	38.5777	38.5777	23.6164	55.8878
24.6138	11.2868	3590.04	63.7707	24.6138	24.6138	67.696	84.2339
33.0758	9.0076	57.4966	196.042	33.0758	33.0758	371.588	62.1941
732.172	11.1195	27.5417	19.8841	732.172	732.172	24.0025	177.927
11.229	6.59721	46.4606	18.5006	11.229	11.229	34.6524	70.0769
27.5739	11.7846	27.1556	10.6177	27.5739	27.5739	139.35	63.7706
77.9598	5.32169	74.3884	371.588	77.9598	77.9598	25.5791	50.3859
16.9562	7.52868	51.5764	13.7709	16.9562	16.9562	38.1916	62.1941
20.045	15.7638	211.003	126.737	20.045	20.045	24.0347	90.9584
42.5352	9.49214	125.579	148.005	42.5352	42.5352	736.934	66.9238
28.3461	11.5836	280.276	40.1543	28.3461	28.3461	40.5726	66.1516
10.9073	16.6719	266.087	219.658	10.9073	10.9073	114.157	47.6188
6.78891	15.4033	24.1955	11.8082	6.78891	6.78891	107.85	38.9638
3.53924	15.0809	15.9266	18.5006	3.53924	3.53924	34.6202	40.5725
11.8082	8.7905	410.97	19.6589	11.8082	11.8082	42.117	44.0796
38.9638	7.11009	59.8132	189.735	38.9638	38.9638	140.54	24.0346
48.8093	8.14242	29.5366	18.8867	48.8093	48.8093	37.7733	47.651
22.4259	12.0395	41.7309	40.5725	22.4259	22.4259	32.4645	77.1554
40.5404	10.7722	26.7695	897.519	40.5404	40.5404	35.4568	45.2701
12.6126	9.38805	72.0396	24.3886	12.6126	12.6126	25.6112	34.6524
8.8481	10.7855	25.386	724.289	8.8481	8.8481	31.6923	49.6137
8.94463	6.78885	37.3872	121.235	8.94463	8.94463	29.7296	62.5802
8.26895	9.01317	31.4992	102.348	8.26895	8.26895	29.5366	50.772
11.9047	10.7168	38.9638	47.2327	11.9047	11.9047	383.396	40.1543
11.3899	7.02928	21.8468	7.4324	11.3899	11.3899	26.3834	48.0371
6.98196	8.82078	275.546	57.0783	6.98196	6.98196	59.4592	53.9251
74.0023	7.89905	21.8468	23.6164	74.0023	74.0023	37.7733	52.7668
65.3472	8.51501	377.894	226.736	65.3472	65.3472	37.7733	59.8453
104.729	4.2241	656.593	239.317	104.729	104.729	34.6524	62.1941
27.5739	3.13986	49.5815	483.396	27.5739	27.5739	55.7591	259.04
12.6126	7.63784	88.1914	26.3834	12.6126	12.6126	29.1505	39.3821
11.036	9.09387	86.5827	6.69238	11.036	11.036	123.487	62.1941
14.157	9.2099	37.8055	18.1145	14.157	14.157	66.4412	40.7656
113.352	4.3368	25.5791	258.236	113.352	113.352	65.1863	33.848
9.42725	6.69943	42.5031	33.4619	9.42725	9.42725	29.0539	44.0796
30.6949	5.52734	38.996	28.3461	30.6949	30.6949	31.9175	44.0796
11.0038	8.61321	55.5017	231.466	11.0038	11.0038	16.6988	85.4243
144.079	7.14676	48.8093	171.653	144.079	144.079	56.1774	61.0036
25.5791	6.21756	9.23419	15.3474	25.5791	25.5791	35.135	178.699
1324.22	5.21939	20.4632	37.7733	1324.22	1324.22	48.4554	75.9649
86.6149	5.96368	752.635	288.158	86.6149	86.6149	33.0114	38.9638
41.7309	5.21795	771.554	77.1554	41.7309	41.7309	42.0204	59.8453
28.3461	3.90388	41.7308	44.1118	28.3461	28.3461	114.864	60.2314
37.0011	6.55298	52.7347	12.1299	37.0011	37.0011	43.7257	49.5815
4.92276	10.0568	71.6535	62.9663	4.92276	4.92276	31.7244	66.1194
24.3886	10.7316	34.2663	149.581	24.3886	24.3886	44.5944	29.1183
32.2714	12.3929	33.0758	81.0807	32.2714	32.2714	97.7152	30.3409
114.929	10.6452	39.3821	13.9961	114.929	114.929	1359.78	24.7747
26.7695	12.1566	40.5404	9.94204	26.7695	26.7695	154.311	83.4617
29.9227	16.5942	61.808	23.2303	29.9227	29.9227	45.2057	59.0409
45.6562	16.8063	6.69238	13.4813	45.6562	45.6562	1272.29	57.0783
91.3124	16.4822	36.615	16.5379	91.3124	91.3124	134.62	62.1941
32.2714	11.8926	44.4979	40.5404	32.2714	32.2714	84.8774	40.5404
5.88801	9.63262	32.6897	133.848	5.88801	5.88801	133.751	1075.41
10.6499	9.99729	250.353	91.3124	10.6499	10.6499	169.755	17.5353
33.4619	9.12929	79.5042	10.4247	33.4619	33.4619	39.8647	185.392
11.6151	8.79813	96.0421		11.6151	11.6151	38.996
24.9999	10.6082	140.122		24.9999	24.9999	22.9085
173.23	14.5905	9.84552		173.23	173.23	99.4526
9.6203	7.66717	21.4607		9.6203	9.6203	38.1594
63.7706	7.91061	20.0771		63.7706	63.7706	154.311
20.2702	12.4107	24.4208		20.2702	20.2702	30.0192
732.204	11.07	24.3886		732.204	732.204	346.363
18.5006	14.1942	40.5726		18.5006	18.5006	204.053
869.173	7.81254	40.9587		869.173	869.173	66.8594
755.82	9.91096	90.9263		755.82	755.82
198.39	10.3328	653.44		198.39	198.39
155.855	7.28151			155.855	155.855
322.779	12.2407			322.779	322.779
12.5804	11.1971			12.5804	12.5804
19.3049	12.7319			19.3049	19.3049
10.4568	11.0344			10.4568	10.4568
8.68722	12.7378			8.68722	8.68722
185.81	8.23771			185.81	185.81
12.9987	9.93317			12.9987	12.9987
27.1556	8.6606			27.1556	27.1556
5.92018	9.24392			5.92018	5.92018
92.9211	8.98099			92.9211	92.9211
24.3886	8.69338			24.3886	24.3886
9.04115	14.2048			9.04115	9.04115
64.575	9.7297			64.575	64.575
19.691	9.71502			19.691	19.691
37.8055	10.2729			37.8055	37.8055
12.5804	13.8271			12.5804	12.5804
5.69496	13.498			5.69496	5.69496
16.924	26.7451			16.924	16.924
18.5006	6.61261			18.5006	18.5006
212.58	7.32053			212.58	212.58
7.175	9.87783			7.175	7.175
80.6946	10.0602			80.6946	80.6946
10.2638	12.6507			10.2638	10.2638
138.577	9.28168			138.577	138.577
18.9188	14.2669			18.9188	18.9188
338.512	9.73959			338.512	338.512
239.349	19.2215			239.349	239.349
11.8082	20.4085			11.8082	11.8082
13.803	23.6522			13.803	13.803
444.046	23.2801			444.046	444.046
529.052	35.5396			529.052	529.052
148.005	31.2742			148.005	148.005
384.2	32.2068			384.2	384.2
655.049	23.2897			655.049	655.049
37.0011	23.661			37.0011	37.0011
102.348	26.8371			102.348	102.348
20.8815	8.10212			20.8815	20.8815
45.2701	8.67172			45.2701	45.2701
9.45942	7.6328			9.45942	9.45942
23.2303	8.53157			23.2303	23.2303
88.1592	11.2525			88.1592	88.1592
11.8082	11.3605			11.8082	11.8082
134.62	9.2095			134.62	134.62
300.739	8.66189			300.739	300.739
11.0038	3.79414			11.0038	11.0038
36.1968	4.68165			36.1968	36.1968
76.351	4.25611			76.351	76.351
16.5379	2.39416			16.5379	16.5379
27.1878	2.84711			27.1878	27.1878
11.4221	3.71602			11.4221	11.4221
22.0398	3.821			22.0398	22.0398
15.3474	2.53951			15.3474	15.3474
33.0758	3.35847			33.0758	33.0758
19.691	3.32373			19.691	19.691
15.7335	2.76035			15.7335	15.7335
5.11581	8.66959			5.11581	5.11581
23.6164	4.3825			23.6164	23.6164
52.7347	3.31959			52.7347	52.7347
9.42724	4.03226			9.42724	9.42724
40.9586	5.16164			40.9586	40.9586
185.81	5.45272			185.81	185.81
25.579	4.15114			25.579	25.579
22.8442	4.07583			22.8442	22.8442
64.575	3.32053			64.575	64.575
8.0759	4.40297			8.0759	8.0759
9.45942	9.35804			9.45942	9.45942
22.8442	8.47836			22.8442	22.8442
6.88543	11.1224			6.88543	6.88543
9.84552	8.78181			9.84552	9.84552
44.0796	5.38665			44.0796	44.0796
33.8802	7.38807			33.8802	33.8802
53.539	6.48694			53.539	53.539
11.229	19.4538			11.229	11.229
99.1952	12.8722			99.1952	99.1952
8.26895	9.16164			8.26895	8.26895
125.965	7.31667			125.965	125.965
14.9613	10.2134			14.9613	14.9613
11.229	11.351			11.229	11.229
13.7709	11.9431			13.7709	13.7709
28.3461	10.779			28.3461	28.3461
51.5764	9.42444			51.5764	51.5764
8.36547	13.7131			8.36547	8.36547
5.92018	13.4266			5.92018	5.92018
155.887	9.26483			155.887	155.887
6.30628	13.8195			6.30628	6.30628
62.6123	6.50038			62.6123	62.6123
5.40538	11.5328			5.40538	5.40538
12.9987	9.27395			12.9987	12.9987
691.245	7.55527			691.245	691.245
25.386	12.0829			25.386	25.386
22.2329	10.3126			22.2329	22.2329
15.9587	9.25276			15.9587	15.9587
288.158	8.41986			288.158	288.158
45.6562	10.03			45.6562	45.6562
37.3872	7.92288			37.3872	37.3872
9.84552	8.31731			9.84552	9.84552
659.746	10.9314			659.746	659.746
55.1156	11.4705			55.1156	55.1156
5.50191	14.1303			5.50191	5.50191
8.36547	11.9845			8.36547	8.36547
10.4247	11.4414			10.4247	10.4247
21.0424	9.71372			21.0424	21.0424
19.8841	9.75667			19.8841	19.8841
10.8108	8.66436			10.8108	10.8108
7.78632	8.66037			7.78632	7.78632
13.5778	8.77437			13.5778	13.5778
26.9626	4.55996			26.9626	26.9626
27.5417	6.68557			27.5417	27.5417
153.764	15.0683			153.764	153.764
12.4195	10.0376			12.4195	12.4195
177.123	12.3096			177.123	177.123
36.422	15.3756			36.422	36.422
177.123	12.0174			177.123	177.123
56.3061	13.213			56.3061	56.3061
14.5752	13.1956			14.5752	14.5752
22.4259	9.91839			22.4259	22.4259
28.153	11.8883			28.153	28.153
43.3074	10.7604			43.3074	43.3074
23.4233	10.99			23.4233	23.4233
12.0012	11.5632			12.0012	12.0012
7.88285	10.3416			7.88285	7.88285
20.6563	10.6359			20.6563	20.6563
22.812	5.11925			22.812	22.812
8.65505	9.87907			8.65505	8.65505
24.0025	9.47451			24.0025	24.0025
193.661	7.6523			193.661	193.661
5.40538	9.87617			5.40538	5.40538
33.4619	9.2223			33.4619	33.4619
5.01928	9.54577			5.01928	5.01928
10.3281	7.47649			10.3281	10.3281
9.65247	12.9744			9.65247	9.65247
37.3872	12.2847			37.3872	37.3872
26.9626	9.2948			26.9626	26.9626
12.0978	8.93698			12.0978	12.0978
28.3461	8.45081			28.3461	28.3461
677.089	7.78531			677.089	677.089
34.6202	4.1153			34.6202	34.6202
2.86357	12.2535			2.86357	2.86357
44.0796	6.94503			44.0796	44.0796
17.9214	7.63992			17.9214	17.9214
15.9266	7.27594			15.9266	15.9266
52.7347	6.16016			52.7347	52.7347
40.9586	7.25762			40.9586	40.9586
23.2303	6.8266			23.2303	23.2303
60.6175	4.77091			60.6175	60.6175
95.2699	5.67854			95.2699	95.2699
14.5431	10.0205			14.5431	14.5431
44.0796	10.8976			44.0796	44.0796
25.6112	11.3934			25.6112	25.6112
33.0436	11.1605			33.0436	33.0436
17.117	9.70934			17.117	17.117
26.9626	9.64842			26.9626	26.9626
20.6885	12.224			20.6885	20.6885
101.576	11.3037			101.576	101.576
151.158	9.17517			151.158	151.158
42.1169	12.8108			42.1169	42.1169
7.85067	14.1349			7.85067	7.85067
10.1351	12.8184			10.1351	10.1351
46.0423	9.00788			46.0423	46.0423
194.465	11.5377			194.465	194.465
20.2702	11.9747			20.2702	20.2702
154.311	9.98538			154.311	154.311
51.1903	12.6373			51.1903	51.1903
153.539	12.5239			153.539	153.539
74.0023	11.0431			74.0023	74.0023
35.4246	13.8382			35.4246	35.4246
8.26895	13.9566			8.26895	8.26895
5.50191	11.296			5.50191	5.50191
152.734	4.03636			152.734	152.734
1543.11	5.6784			1543.11	1543.11
71.6213	5.8632			71.6213	71.6213
1130.56	7.86328			1130.56	1130.56
13.61	5.86663			13.61	13.61
21.0746	11.6203			21.0746	21.0746
14.3822	10.3969			14.3822	14.3822
9.16985	11.0289			9.16985	9.16985
23.6164	11.7671			23.6164	23.6164
86.5826	10.0685			86.5826	86.5826
10.0386	13.2955			10.0386	10.0386
21.2354	11.1164			21.2354	21.2354
9.45942	16.045			9.45942	9.45942
53.1529	7.44468			53.1529	53.1529
133.461	5.65262			133.461	133.461
43.3074	10.7844			43.3074	43.3074
34.6524	8.84065			34.6524	34.6524
8.94462	11.8183			8.94462	8.94462
30.6949	7.4373			30.6949	30.6949
62.9984	12.9046			62.9984	62.9984
297.618	8.54747			297.618	297.618
16.7309	9.61987			16.7309	16.7309

## Sheet: Fig3
fig3c_t1_10pM	fig3c_t1_20pM	fig3c_t1_40pM	fig3c_t1_100pM	fig3c_ttotal+sc_40pM	fig3d_10pM	fig3d_20pM	fig3d_40pM	fig3d_100pM	fig3e_10pM	fig3e_20pM	fig3e_40pM	fig3e_100pM
t (s)	t (s)	t (s)	t (s)	t (s)	t (s)	t (s)	t (s)	t (s)	t (s)	t (s)	t (s)	t (s)
342.856	77.7668	12.9021	85.8427	61.3576	1791.3	897.776	44.1439	28.1209	10.2316	10.2316	10.1994	10.2316
51.1581	325.642	137.805	20.7206	7.78633	235.746	32.561	191.601	14.8648	10.7464	10.2316	10.2316	10.2316
282.045	14.3822	32.3036	61.3576	68.9187	1877.4	229.825	92.0524	55.1799	11.2934	10.3603	10.2316	10.489
224.42	58.14	110.907	12.1299	607.141	547.938	170.624	133.494	101.448	11.3256	10.489	10.489	10.489
662.031	12.516	27.1556	29.6009	27.1878	660.969	372.457	37.3872	38.4812	11.8404	10.489	10.7464	10.5212
649.129	24.7425	20.7206	54.3756	48.4232	113.577	775.093	55.7269	117.599	11.8404	10.489	10.7464	10.7464
445.912	252.026	32.8184	5.24451	19.9163	1184.13	28.6678	56.4991	48.1658	11.9691	10.7786	10.7464	10.9073
24.2277	14.1248	1477.63	248.133	130.244	611.42	82.3677	1491.98	124.356	12.0978	11.036	10.9073	11.2934
139.414	2394.33	107.11	23.8416	61.3576	353.088	87.194	68.3073	114.124	12.3873	11.4864	11.036	11.2934
160.135	175.45	17.5031	72.1362	24.7747	180.855	57.8505	47.651	132.947	12.9343	11.8404	11.3256	11.2934
201.833	79.9546	399.934	67.8247	14.4144	61.7758	314.863	137.805	147.49	13.4491	11.8404	11.3256	11.2934
1300.09	121.106	265.893	4.02186	19.9163	1031.27	294.947	33.6549	286.904	13.4491	11.8404	11.583	11.3256
156.627	158.526	42.5352	311.646	28.2496	1134.62	216.891	422.456	26.0939	13.4491	12.0978	11.7117	11.3256
111.969	38.7386	125.128	51.6729	20.4632	132.4	86.3896	24.4851	105.501	13.4491	12.3873	11.7117	11.3256
110.07	89.8967	23.1659	20.7206	23.1659	1751.35	93.1142	277.219	52.1878	13.7065	12.6447	11.8404	11.3256
351.447	151.769	51.6729	8.36548	117.342	62.4515	335.874	50.8685	322.972	13.9961	12.9343	12.0978	11.8404
166.312	109.266	36.5829	148.584	39.0282	383.235	218.532	60.5531	447.296	14.5431	12.9343	12.1299	11.8404
97.9726	54.9225	136.711	13.9961	40.9265	358.493	206.144	57.3357	69.9804	15.6048	13.9961	12.1299	12.0978
840.505	322.94	24.5173	18.018	41.1839	448.904	26.3834	115.186	89.3498	15.9588	13.9961	12.3552	12.0978
470.429	781.529	59.7488	22.5868	139.382	135.102	124.323	214.736	16.8275	16.1518	13.9961	12.3873	12.1299
397.778	516.729	83.9443	88.288	841.824	229.826	82.0782	135.617	46.2676	16.6666	13.9961	12.516	12.3552
144.272	130.791	20.4632	57.0461	31.7566	413.286	486.581	11.1969	71.8466	16.6666	14.5109	12.9021	12.3873
588.833	88.288	45.7527	12.1299	60.8106	388.608	183.011	36.068	69.4334	17.2458	14.5109	13.1595	12.6447
157.142	63.8028	298.165	30.4053	96.3639	1401.57	39.8325	21.525	28.7966	17.2458	14.8005	13.9961	12.6447
162.258	137.258	201.833	61.3576	142.084	170.076	25.1608	84.5235	127.574	17.2458	15.0579	13.9961	12.6447
121.621	114.092	85.0704	7.52893	37.162	47.104	91.248	48.7128	71.5892	17.2458	15.09	14.2535	12.9343
1015.54	1501.73	650.19	152.316	15.6048	321.846	286.356	15.0578	41.9883	18.2432	15.4761	14.35	13.4491
70.2378	303.57	113.03	24.7425	95.2699	351.672	68.629	245.43	117.857	18.2754	15.6048	14.5431	13.7387
639.412	335.842	137.258	14.8005	15.0579	1033.78	1204.63	40.3795	45.7527	18.3075	16.1518	14.5431	13.9961
79.9225	72.9405	47.104	103.861	244.368	238.995	242.405	74.8388	173.294	18.3075	16.1518	14.8005	13.9961
28.5391	76.9624	8.49417	118.951	79.6329	889.186	164.703	166.859	15.09	18.5649	16.1518	15.09	13.9961
197.007	18.5971	64.575	11.2934	85.5853	166.827	68.9186	111.936	87.4836	18.8223	16.4092	15.3474	14.3822
120.559	52.4773	74.8066	74.8067	25.5791	30.3731	546.876	33.6227	70.4953	18.8545	16.4092	15.8622	14.5431
9.94205	40.9265	35.5211	431.691	13.9961	50.1285	107.11	58.2687	74.0023	19.3693	16.6666	15.8622	15.6048
528.569	34.1697	30.4053	48.9702	22.619	173.069	12.9343	312.161	117.309	19.3693	16.6988	16.1518	15.637
1459.71	15.7335	39.0281	14.5431	256.209	293.338	144.272	167.116	18.0501	19.4015	16.8275	16.1518	15.8622
42.7926	69.9804	238.963	681.432	85.0383	49.6459	247.039	232.528	205.63	19.6589	17.2136	16.6988	16.1518
392.952	201.286	494.206	13.4491		1054.98	226.093	105.758	226.608	20.3345	17.2457	17.2136	16.4092
369.239	10.489	544.689	11.036		396.138	95.8169	97.4256	44.6588	20.4311	17.7927	17.2136	16.4092
496.266	40.6369	29.0539	188.931		485.52	39.8326	677.088	13.8674	21.525	18.0501	17.2457	16.6988
441.375	86.1322	373.004	28.5391		359.555	152.316	70.4952	30.4053	21.525	18.2754	17.8892	17.2136
1855.88	198.069	100.675	18.5649		457.881	1138.93	112.741	15.3475	21.525	18.3075	18.0179	17.2136
119.465	77.7668	5.11581	20.978		179.504	118.436	287.45	29.8583	22.072	18.3075	18.2753	17.5032
17.2136	100.643	52.7347	96.3639		722.327	97.4256	15.7657	51.1259	22.072	18.3075	18.2753	17.7606
341.247	81.5634	196.975	33.9124		485.519	488.189	64.028	79.1181	22.619	18.5649	18.3075	18.2754
983.941	105.501	13.1917	29.3435		203.474	50.8685	186.775	16.4092	23.6807	18.8223	18.8545	18.5649
1767.62	67.5351	208.847	175.482		741.889	83.4296	1203.5	302.508	23.6807	18.8545	19.2406	18.8545
587.739	187.29	31.7566	50.8685		215.282	145.302	58.9444	40.1221	23.6807	18.8545	19.3693	19.1119
871.618	415.829	456.433	113.03		964.508	100.128	30.8236	33.108	24.5495	18.951	19.3693	19.3693
103.893	223.229	54.8904	36.0681		91.2159	68.8865	75.9006	211.518	27.1878	19.1762	20.4632	19.3693
847.712	878.407	10.489	21.525		98.23	23.005	209.716	30.1158	27.8956	19.3693	20.978	19.9163
437.064	64.6072	284.072	97.9726		61.9045	142.213	87.1939	41.9882	27.9922	19.6267	21.2354	20.978
1373.58	176.544	139.961	30.1157		146.943	1023.1	105.212	20.4632	27.9922	19.9163	21.525	21.0102
455.372	37.6768	107.657	26.9304		363.866	175.45	14.8004	43.4683	30.1479	20.1737	21.525	21.2354
415.539	74.8067	218.5	20.4632		606.079	89.0923	134.008	16.1518	33.3654	20.2058	22.3294	21.525
15.6048	23.3912	163.095	12.9343		39.2856	412.289	69.4334	17.9214	34.0411	20.2058	22.5224	21.7824
448.904	230.887	20.7206	10.2316		36.3255	75.611	48.0693	10.3603	36.615	20.4632	22.5868	22.2007
685.712	86.647	136.711	44.144		896.168	87.194	51.158	25.6756	36.615	20.4632	23.1337	22.5868
74.8067	1184.04	96.3316	20.978		875.608	516.697	290.121	35.135	37.1298	20.5919	23.1337	22.619
53.5391	467.533	35.5211	10.489		141.537	207.175	590.892	73.7449	37.6768	20.6563	23.6807	22.619
347.714	130.276	74.2918	27.7026		856.464	132.946	575.899	50.6111	40.8943	20.978	23.9381	22.8764
132.947	61.068	25.5469	52.7669		657.72	146.396	43.597	30.9522	41.4413	21.0102	24.2277	23.6807
1141.08	2074.67	40.6369	23.9703		1528.59	319.175	393.467	13.8352	43.05	21.0746	26.8982	23.6807
229.825	17.2136	254.053	103.893		33.2367	228.732	139.414	131.338	46.2675	22.619	27.4452	23.6807
125.933	1425.28	53.5712	5.11581		462.9	227.155	23.005	118.436	46.2997	23.6807	27.9922	24.7425
98.4874	491.954	7.9472	19.9163		166.312	561.935	66.7308	34.7167	48.4554	24.7425	30.1479	24.7425
85.0383	202.38	13.7387	1444.65		566.247	151.254	235.746	20.4311	50.0641	24.7747	30.6949	25.8365
300.932	191.055	42.2456	19.9163		389.67	525.351	34.7167	12.0978	50.7398	25.8364	30.6949	26.3513
78.5711	86.6792	85.5852	74.5493		215.829	262.805	265.893	76.4476	53.8286	26.3513	30.9522	26.8982
1472.61	13.0308	131.338	46.8145		63.2237	314.349	82.0782	34.7167	55.9843	26.8017	31.2096	26.9304
680.725	398.293	10.7786	10.5212		465.056	96.8786	61.6149	216.376	61.1645	26.9304	31.2418	27.1556
37.1298	668.498	1960.22	274.516		72.9083	80.7268	52.7346	108.172	72.651	26.9304	31.2418	27.9922
958.072	817.307	480.114	48.9702		174.388	28.2817	280.983	194.337	73.1979	27.413	31.7566	28.2496
293.885	301.415	353.087	46.8145		276.092	35.2315	512.417	22.8442	89.3497	27.9922	32.1427	28.5391
632.977	458.589	130.791	182.979		1479.11	106.306	91.5054	136.711	89.3497	27.9922	32.8506	28.5391
260.488	258.364	10.7786	26.3834		88.5132	92.5671	149.098	94.7551	99.0666	27.9922	33.4619	29.0539
69.9804	286.324	40.3795	18.3075		517.791	67.2777	68.1142	20.2059	99.5814	28.5391	35.0063	29.6009
1648.9	123.777	64.6072	20.4632		111.936	224.999	172.844	41.4413	102.445	28.5391	36.615	30.1479
460.745	663.125	16.1518	11.8404		169.562	367.084	29.8583	329.407	105.502	29.0539	38.2238	30.1479
660.969	46.2997	37.0011	14.8005		174.388	401.542	25.0321	14.6718	187.322	29.3113	38.7386	31.4671
938.703	196.46	116.795	73.2301		139.413	356.305	317.534	165.765	195.913	29.6331	38.7708	32.2714
189.446	1011.71	489.831	297.103		1007.62	35.0063	189.478	23.9703	206.692	30.5018	39.0281	32.3036
430.565	992.306	21.2676	9.13767		29.3114	2958.19	127.026	132.399	245.462	30.7914	40.3473	34.4593
708.331	151.254	74.5492	34.4593		125.418	1474.77	261.582	1470.49	256.177	31.2096	40.9265	35.5211
587.771	170.623	39.8325	179.761		30.6627	187.29	181.95	14.8005	301.415	31.2096	43.0822	36.615
541.665	1112.45	275.063	18.3075		151.801	304.117	27.7026	22.6189	513.319	31.3062	46.2997	38.2238
	61.1001	16.1518	31.2097		1026.06	732.011	24.2277	24.7746		31.467	48.4554	39.2856
	50.6111	247.586	17.2458		123.776	24.7425	34.1698	75.3536		31.7566	49.5172	39.543
	250.836	36.0681	30.1479		676.027	502.701	42.9213	66.7308		32.2714	49.5172	39.8325
	368.177	23.6807	68.8865		848.291	831.045	30.92	23.6807		33.3654	49.5172	40.8943
	55.9843	163.577	48.4554		108.976	254.053	153.925	59.7488		35.2637	50.0641	41.9883
	44.6909	96.8786	22.072		109.781	91.795	112.483	47.651		36.0359	51.1581	42.5031
	60.8427	22.7477	420.912		414.445	40.9264	213.738	231.434		36.5829	53.7964	43.0822
	525.352	33.2367	74.2919		48.4233	102.541	54.8904	64.5751		36.5829	55.9843	44.144
	106.853	54.3434	60.8106		134.845	104.955	18.2432	64.6072		37.4194	57.0461	47.3615
	310.005	47.9084	87.741		486.581	118.951	85.0382	35.7785		38.7708	59.7488	48.9702
	44.6588	51.1581	21.0102		160.939	251.351	56.4991	30.6948		38.7708	62.1619	50.579
	275.578	62.4193	45.7206		365.443	78.6033	55.9843	29.8583		38.7708	62.3871	50.6111
	213.159	10.489	25.2895		131.081	1523.78	47.651	55.4373		40.8943	69.9482	51.1259
	188.384	121.911	93.6612		1313.54	201.833	272.328	32.0462		41.4413	72.1039	53.8286
	787.995	59.7488	15.09		172.233	272.329	64.6072	13.5778		43.05	96.6856	54.8904
	459.651	110.36	116.248		722.327	360.616	40.0899	463.994		43.05	98.4874	57.0461
	52.2199	130.244	34.9741		138.867	58.687	54.086	116.28		43.597	108.719	64.0602
	42.5352	77.5093	26.9304		673.871	346.073	53.8286	130.244		44.1118	174.42	67.8247
	219.626	99.0343	206.145		1410.19	40.3473	102.799	96.0743		44.144	187.322	80.759
	155.533		34.4593		114.671	182.464	148.584	15.4761		44.6909		96.8787
	206.659		122.715		1535.06	196.46	21.525	56.7888		45.7527		108.719
	182.464				130.244	692.179	103.861	23.0051		46.2675
	128.635				2549.12	348.776	2022.61	37.6768		46.8145
	364.928				173.841	200.224	529.631	96.3317		47.3614
	68.9186				829.984	1517.21	540.409	55.4374		49.5172
	338.03				1539.38	216.376	158.236	47.9084		54.8904
	223.905				1039.89	58.3975	22.8764	109.781		55.9843
	40.8943				3238.05	226.061	78.6033	329.922		55.9843
	168.468				684.617	42.7926	24.7746	61.808		56.5313
	237.901				1720.23	392.92	88.5453	259.426		57.0461
	673.871				102.252	95.0125	35.3924	69.9804		58.14
	1076.48				231.434	87.9984	48.7128	43.597		62.4515
	712.642				807.365	129.182	108.977	13.7387		62.4515
	221.749				2028.11	104.408	139.929	11.6473		66.7308
	299.259				489.798	96.0743	23.9703	43.1788		73.1979
	461.806				141.023	21.0102	17.117	25.1608		85.0704
	2872.06				234.684	425.223	559.779	47.9084		86.1322
	1419.4				189.478	434.78	44.4013	45.2057		104.375
	139.929				371.363	2095.74	136.711	100.643		132.4
	186.228				702.925	263.77	54.086	15.3474		170.077
	141.023				583.46	48.4554	17.7606	62.9985		226.061
	204.504				473.679	695.428	305.211	38.4812		234.684
	1416.15				16.8275	329.407	27.0591	46.2676		236.486
	49.5172				26.126	219.884	19.6267	56.5313		311.099
	150.707				899.964	31.6279	278.828	27.96		374.644
					96.8787	91.5055	46.8145	19.498
					1328.37	844.72	21.0102	160.424
					144.272	1042.21	41.6986	133.751
					893.497	1143.76	209.877	69.9804
					688.961	113.031	128.635	12.9343
					1085.1	45.8814	38.6099	121.106
					178.699	43.597	43.4683	99.0343
					614.67	2405.82	66.0551	83.4296
					198.069	795.525	97.9725	43.597
					538.222	1652.64	69.4334	69.9804
					150.707	1448.96	103.346	90.4437
					1042.02	251.35	176.544	27.4452
					18.5649	152.316	27.1878	32.4323
					27.4452	288.48	140.219	77.2198
					20.4632	86.647	80.9842	76.4154
					1253.05	351.994	131.885	14.9292
					434.908	530.725	178.699	43.05
					1530.79	57.5931	149.613	27.5739
					156.627	439.188	123.262	13.1917
					2148.67	102.799	503.795	23.6807
					286.357	283.107	276.672	697.584
					655.596	51.1259	10.1029	118.951
					84.5235	279.889	61.3575	50.579
					1881.72	84.2339	8.0759	65.122
					487.675	252.412	76.4154	96.9108
					32.3036	336.936	134.041	57.0461
					440.281	122.2	266.987	72.104
					1933.39	1748.22	370.301	114.124
					863.349	111.969	794.43	17.7606
					3001.24	32.0462	51.1259	12.7734
					1123.84	392.92	255.115	31.3705
					1573.84	1130.3	4831.29	93.9186
					1255.18	886.998	1868.78	248.648
					186.261	12.0978	92.5672	37.1298
					1752.54	103.893	589.927	19.1119
					1166.92	224.967	33.3654	47.651
					493.048	559.779	288.48	13.9961
					1214.28	170.623	650.222	14.2535
					287.418	54.9225	21.2676	248.68
					30.4053	98.4874	146.911	30.6949
					17.5032	114.929	87.4514	19.3693
					20.978	63.2558	760.003	28.507
					47.3936	25.8364	197.554	21.525
					469.368	74.0023	12.0978	33.9124
					347.714	94.1759	627.604	30.1157
					163.095	80.7268	133.494	73.1979
					25.0321	108.719	263.738	40.8943
					615.763	243.274	191.634	35.2637
					17.7606	93.9507	87.194	110.875
					841.792	110.328	344.464	44.144
					826.734	129.182	220.688	32.8184
					67.7925	1214.28	108.719	228.217
					1608.26	204.021	919.301	39.8325
					146.428	20.8493	1281.04	47.1041
					216.344	1397.29	48.0693	55.9843
					118.951	1440.34	472.585	9.97422
					530.725	71.5891	477.958	44.9484
					132.4	114.124	966.695	22.072
					297.135	172.747	33.3654	45.2058
					294.947	333.718	202.38	10.7786
					37.9342	447.842	412.289	16.6666
					1242.27	31.4992	334.233	5.92018
					227.155	321.331	22.3616	34.7167
					138.867	266.955	21.0102	80.1799
					74.2919	221.749	19.3693	15.09
					374.612	23.1337	11.583	648.067
					233.59	151.254	180.855	6.59586
					63.8028	48.7128	14.3822	155.823
					362.772	74.8388	15.4761	30.1157
					31.2097	910.71	32.8184	22.0398
					83.9765	54.8904	134.555	63.5133
					1274.54	187.773	30.1157	54.8904
					247.586	1799.86	95.5594	75.0962
					867.661	20.8493	20.4632	119.465
					592.083	67.2777	36.615	5451.36
					525.32	371.395	56.4991	174.935
					704.019	364.928	40.3795	47.3615
					123.809	317.566	755.692	16.6988
					288.512	15.09	31.7566	81.2738
					69.4335	13.1917	833.201	162.548
					192.696	183.011	22.8764	109.266
					76.4154	127.573	45.2057	46.2675
					83.4295	13.7065	284.201	255.147
					566.246	240.057	18.0501	68.3717
					286.357	198.069	572.713	236.293
					1278.86	384.329	35.2637	13.7387
					938.703	600.673	75.9006	73.1979
					214.221	575.898	69.176	29.8905
					446.749	700.801	579.148	312.161
					37.4194	160.939	360.616	17.7606
					280.951	1182.01	348.776	68.8865
					316.505	8.3333	296.009	26.6408
					56.7887	70.5274	800.898	52.4773
					197.007	240.057	50.0641	41.6987
					1830.04	147.49	126.769	25.2895
					316.505	152.863	85.0383	61.9045
					61.2932	23.3911	831.045	110.36
					62.1619	113.577	17.7605	16.5701
					871.972	499.483	168.468	83.9765
					166.344	108.719	483.331	12.0978
					39.0282	510.262	1603.98	39.8325
					51.3833	574.869	84.8452	13.8674
					448.872	35.2637	85.0383	39.0282
					165.218	398.325	51.1259	33.9124
					36.5829	434.908	56.2417	47.3936
					1741.76	10.2316	156.627	165.765
					2475.92	542.533	19.6267	64.6072
					354.149	252.959	219.594	41.9883
					89.6393	1296.1	151.769	20.4632
					43.7257	1014.02	390.217	89.8645
					1782.68	2178.82	29.3435	50.6111
					401.511	803.053	51.9303	4.72971
					293.886	483.363	17.0849	47.9084
					800.898	113.03	11.4221	32.3036
						869.784	42.5352	15.3474
						113.288	994.687	11.8404
						58.3974	67.2777	94.2081
						744.945	111.936	33.9124
						245.43	32.014	49.5172
						1367.14	32.561	6.98196
						656.657	171.17	173.841
						206.692	50.032	134.555
						579.148	38.2238	304.632
						1989.37	37.9342	20.7206
						247.586	94.1759	220.141
						142.117	682.494	391.826
						354.181	430.597	81.2738
						181.37	28.5391	75.9006
						14.5109	207.496	19.9163
						697.552	270.752	344.497
						271.267	35.5211	23.6807
						240.057	13.1917	12.2586
						271.009	12.1299	12.8056
						632.977	446.748	3.76447
						56.7887	43.05	28.1209
						1132.46	31.7566	10.2316
						25.5469	110.875	63.2237
						16.6988	282.045	48.198
						30.6949	15.6048	23.9703
						16.6988	22.2007	4.85841
						183.011	286.904	66.3447
						60.2636	139.671	275.578
						322.94	22.072	46.8145
						128.12	140.508	151.254
						130.244	63.7706	35.2637
						274.516	29.3113	37.6768
						328.86	2.96009	33.108
						32.3036	20.7206	121.106
						224.967	72.1361	34.4593
						89.3497	65.669	12.6447
						271.267	65.9264	18.5971
						99.5814	62.9984	10.9073
						120.592	146.428	28.5391
						100.096		161.486
						501.671		8.75158
						740.634		44.9484
						337.997		28.1209
						12.6447		581.304
						95.2699		111.937
						9.39507		29.0539
						125.933		143.178
						399.355		191.634
						1100.19		9.29855
						555.468		48.8415
						12.7734
						213.674
						1924.77
						1851.57
						39.8325
						593.144
						385.359
						1014.06

## Sheet: Fig4
fig4b_duration	fig4b_velocity	fig4d_control	fig4d_Sen1FL	fig4d_Sen1HD
t (s)	velocity (bp/s)	t (s)	t (s)	t (s)
19.7876	5.57247	1043.75	1834.1	636.291
337.708	1.73191	64.8003	53.8608	351.704
41.9561	5.30565	499.387	374.805	459.554
15.0579	7.6043	1605.37	62.7732	1771.78
24.7425	10.0135	1189.89	64.2211	3819.48
22.072	4.28066	1795.17	1007.72	626.349
43.05	7.26986	265.346	981.302	370.623
61.6471	6.80233	1929.95	2797.51	1641.63
63.7707	7.44815	3540.17	572.07	1495.97
57.8505	7.29711	63.9959	412.353	2125.6
504.889	9.05875	2153.63	1768.69	1993.04
122.168	9.07337	860.968	3357.58	261.839
59.4592	6.73522	1621.65	1365.18	3000.41
97.1682	9.43758	1093.88	745.653	1052.18
238.448	10.3299	19.5945	631.143	63.6098
22.619	10.2073	3529.2	3388.47	839.604
85.5531	7.78575	1510.77	3430.1	2274.41
16.4092	11.5338	2945.9	37.0655	3138.82
33.9123	13.2877	1736.55	117.921	344.4
59.4914	10.3001	2570.5	15.6048	1580.56
11.9691	16.4428	1483.18	459.233	153.507
82.3356	11.1238	2638.61	934.906	189.8
35.5211	2.91879	3455.07	846.554	522.006
21.9111	5.44227	66.3125	1781.62	2069.97
15.1222	3.59883	3096.87	1083.88	2668.07
21.6859	3.35127	2703.18	591.504	1242.37
29.4722	4.79278	3721.61	678.472	2051.83
35.0063	7.02246	119.948	52.1555	776.767
34.7167	5.54443	2042.4	321.813	846.618
53.2816	9.11137	1807.65	54.0539	489.059
62.1941	11.4631	3805.39	242.663	826.059
20.8493	12.3493	2043.49	303.377	3135.45
42.5352	11.2489	666.921	331.82	994.591
41.1517	9.91249	197.908	284.619	2067.21
222.843	14.1857	1607.2	71.8144	400.578
33.9123	2.99376		764.025	226.029
18.8545	6.16317		47.7154	3000.02
75.9006	6.53015		1244.4	103.668
22.072	10.3485		1861.77	2860.38
17.5031	6.46579		180.952	532.43
52.9921	9.64333		3419.9	56.113
34.4593	12.1272		69.5621	2036.16
12.0978	13.1107		60.7462	1621.91
17.3101			138.513	2558.32
10.3603			456.916	641.439
14.9292			806.979	1394.75
22.8764			499.258	254.085
39.8325			405.146	493.853
34.1697			3428.75	2831.39
28.7965			601.896	925.511
58.3974			21.4607	362.129
25.0321			50.7076	738.929
26.6408			130.051
14.5431			59.1375
46.8145			494.046
82.0782			285.81
12.3552			81.499
180.823			321.942
53.0242			537.643
37.9664			138.706
35.0063			165.315
17.7605			29.4079
30.7914			137.709
12.2586			235.424
53.8608			420.944
21.525			82.239
10.7786			814.475
			745.267
			85.4243
			313.158
			786.161
			420.429
			971.135
			123.23
			66.1516
			60.4566

## Sheet: SFig2
sfig2+sc	sfig2-sc
slope (nm/turn)	slope (nm/turn)
61.365	32.7542
57.6672	42.6345
56.5698	43.2025
63.3059	50.693
61.4464	39.2534
63.2073	42.5559
67.1413	47.886
62.3313	48.5307
61.7511	45.3371
55.5598	42.8693
51.7507	32.8246
50.8344	47.6431
62.4014	47.4104
40.9409	23.9314
59.5756	38.8285
61.6114	46.9817
62.9409	40.857
56.0238	37.9411
53.9618	33.0781
56.025	43.8603
55.3643	53.8675
60.5074	40.3649
53.4649	44.0917
59.8741	54.4195
59.313	53.3684
62.8505	50.5406
59.5897	47.2918
50.8498	33.0779
55.5934	40.1316
56.7842	49.4308
47.3441	41.1701
57.981	53.9708
54.8051	51.3685
60.7182	56.1155
70.9846	51.5442
58.0897	53.4075
56.4856	43.9332
50.1404	46.4787
56.2298	52.6846
54.1777	46.3402
59.1368	53.6278
48.432	56.1487
55.6417	52.8209
43.2097	53.047
43.8658	41.5947
38.15	42.4602
54.8795	41.1066
48.0026	53.5865
66.4028	40.7325
46.6616	62.6154
63.7088	40.066
58.7658	59.6962
52.6404	49.785
51.9137	53.8619
56.9228	60.4882
54.0874	38.0905
52.1762	53.1722
45.5793	56.5494
46.9283	62.2155
54.8672	54.0865
53.3428	52.06
52.4874	42.5242
52.0174	53.6019
41.5895	40.976
57.2153	44.5747
54.1503	54.1634
50.0412	56.4625
55.1525	38.0494
45.6322	55.2919
55.6842	45.615
41.763	56.417
34.2669	49.4393
60.4836	54.3359
52.924	54.6952
51.9602	47.477
49.9288	48.7859
55.1572	46.1289
57.6343	51.0533
60.8509	50.1478
64.0285	50.268
53.6933	46.903
57.5246	45.3971
47.6835	56.806
56.9132	43.8247
58.9132	36.458
40.8108	41.5871
55.6895	41.618
55.7433	55.439
49.5256	47.0156
52.2743	40.3126
34.2841	48.8148
45.181	35.5275
46.0608	43.637
51.11	46.2205
51.5918	59.108
43.6753	58.528
53.8543	46.0207
61.8656	56.473
51.1811	64.875
55.6013	46.5129
55.4643	53.4399
47.1428	50.6926
52.392	50.5347
58.7562	52.7649
48.8363	60.8648
49.0918	58.4399
50.5806	56.797
51.7025	44.396
54.7561	45.8376
47.5905	53.6294
58.151	49.0174
49.6806	53.2913
42.2819	50.1813
45.3566	41.2475
61.6092	61.004
57.4523	49.2159
60.5682	45.5891
61.542	53.587
54.2023	51.051
56.2246	41.6802
52.3125	50.306
61.1533	41.6528
74.6965	54.86
56.5297	62.637
56.4652	46.082
62.336	50.9558
56.3974	45.885
51.5234	46.18
53.2973	51.4636
62.5041	43.4037
54.4135	54.4489
58.7831	45.9956
58.6678	52.989
50.5772	49.5126
40.8004	51.7343
55.4406	41.029
50.034	42.6616
55.689	54.564
53.4614	53.3439
32.8103	54.6599
45.3488	46.5172
43.0714	45.951
58.5278	40.6333
48.4216	55.414
56.8878	52.222
53.8384	51.886
53.8904	54.998
53.264	45.9158
48.0719	48.4218
49.3011	53.459
46.5096	45.9416
55.2734	42.4678
43.7046	55.9568
56.2118	42.804
57.701	45.0023
58.5372	46.3867
52.1859	47.3409
54.7614	49.797
58.8636	41.9343
55.6912	32.45
78.8947	48.526
58.277	70.6557
59.1186	40.668
68.6633	53.686
56.0342	55.8018
59.9811	51.2575
62.2688	51.6922
43.0331	54.356
46.184	23.389
62.7618	51.4252
56.0339	54.1397
36.1101	52.623
49.0852	48.8258
53.9827	52.362
58.6364	50
51.9795	53.498
51.3831	53.259
51.6367	49.0138
46.8738	48.4444
47.135	50.499
53.3458	45.1127
56.8759	50.54
53.9842	50.97
59.9224	39.55
53.5671	53.0798
56.413	43.1948
63.3283	43.5783
62.028	52.0937
55.9649	57.264
52.5494	47.06
57.2151	48.136
56.097	52.819
54.5908	43.5654
60.0367	41.7382
55.1439	53.7649
59.3088	51.4139
61.1065	55.599
45.8681	49.7148
55.3237	39.204
48.9608	53.565
61.1808	32.8757
40.6743	48.2518
56.555	36.9504
57.0415	54.2413
52.1148	50.8213
39.5417	52.6117
51.8848	52.1147
60.1218	47.5717
56.3971	54.3793
56.7793	52.5196
56.9005	53.0738
62.7093	53.6789
34.6672	46.8576
50.8781	46.3199
58.3822	57.0713
51.7645	50.9003
46.9991	50.5634
58.6749	62.125
54.5283	55.6068
55.6787	51.7253
44.4784	52.1593
56.8765	48.5782
62.3254	55.2313
61.6997	54.9013
65.3971	44.7301
56.6077	50.1607
50.3552	46.0394
54.7833	40.5098
40.1153	37.9734
63.546	50.2437
60.4848	45.794
61.689	47.2633
34.5632	47.4539
64.5949	47.5025
64.9719	37.3776
66.6397	43.1981
64.3473	54.9141
52.7685	53.5668
53.8675	51.5522
64.8229	43.8215
52.2004	50.3931
57.3515	42.6382
60.5471	37.7957
63.2872	40.748
48.0803	40.6749
61.6124	52.4142
61.9972	29.6025
54.6143	38.1387
63.9485	39.1633
64.9235	42.6623
56.2265	43.771
56.9625	37.6944
53.879	54.756
59.8924	46.9166
49.6376	44.7887
53.0233	35.3317
55.0361	50.2068
54.731	41.9014
59.0495	44.7933
58.8075	46.8593
58.3752	60.8355
60.6594	51.4886
54.2746	52.3252
51.333	51.9562
55.7551	50.0603
63.887	52.956
52.8267	57.012
56.1641	53.8068
57.6981	50.9042
57.1291	50.6533
42.664	58.2144
46.144	45.4138
59.1425	53.7886
59.2513	48.9232
42.5859	48.7497
52.2447	51.0374
56.563	44.476
52.5305	47.997
55.5153	50.4286
51.4681	49.0948
58.6768	49.6717
36.493	52.3445
51.0414	52.3291
52.3985	35.4934
55.7474	51.9841
56.5428	46.107
43.2446	44.8951
57.0828	50.6978
58.3487	43.7176
49.6678	47.1913
62.2591	48.0101
65.4735	40.209
47.0622	49.6216
62.0137	44.1963
63.9601	54.7816
59.4966	41.7726
55.6791	49.658
65.4431	52.0371
57.9744	51.789
55.5188	49.1773
57.2343	50.2899
60.4247	53.944
57.4073	45.0372
61.4497	50.5779
63.025	52.504
62.0041	47.6852
58.5412	50.9262
47.2118	47.321
63.4832	45.2664
59.945	48.6406
53.6301	49.0029
67.3049	52.327
61.5596	43.6897
58.6794	47.6227
56.1343	52.7264
59.6275	49.0783
57.1066	44.5686
53.2805	43.2934
43.8847	42.7632
58.2115	48.9823
63.3647	47.196
49.0098	43.3694
	48.1556
	47.0695
	41.2694

## Sheet: SFig3
sfig3acd		sfig3bce		sfig3f
t (s)	Delta l (bp)	t (s)	Delta l (bp)	t (s)
42.1169	10.4101	28.3139	11.3449	639.283
52.5738	11.8254	33.0758	8.33361	108.622
35.8428	10.4585	31.8854	10.402	163.738
3413.72	8.57449	424.355	8.47424	92.8889
303.892	5.17063	168.468	8.43844	314.896
23.4233	8.17441	96.8466	9.70902	237.772
29.3113	6.24243	21.2676	9.79119	366.89
70.8813	7.31461	24.8069	4.64499	988.863
2982.29	5.52976	15.5405	7.17748	22.812
25.7721	5.45222	29.5366	10.6374	111.776
248.004	6.08463	20.8815	11.284	146.428
29.5366	8.28403	29.1183	10.9918	36.615
28.3139	9.1106	34.6202	11.5546	12.6126
19.498	9.20418	46.4606	13.18	16.924
29.9227	12.69	4.72972	23.4775	2081.62
127.541	2.8297	11.036	26.7075	2163.5
110.231	4.68152	88.1915	16.2938	25.9651
30.6949	8.08924	24.8069	22.5454	19.2728
27.5417	8.31391	23.6164	20.0833	49.6137
44.1118	7.30775	25.5791	12.047	12.8056
30.727	7.95808	27.1557	12.0756	1407.68
37.7733	3.53818	17.0205	9.87725	163.738
28.7322	4.79836	155.083	11.0625	151.158
53.1529	7.12073	33.8802	7.29388	129.118
340.121	5.50861	62.1942	11.0165	40.5404
23.8416	11.1043	31.4671	8.68207	173.197
88.9636	14.9656	129.118	7.44423	41.6987
38.5777	9.05813	154.311	6.15544	332.238
33.0436	6.82076	888.061	6.73833	113.384
27.5417	8.07241	10.0386	9.85341	141.73
29.8905	8.50714	121.235	6.55556	340.089
308.622	4.20804	28.3461	8.16977	49.5815
110.231	10.1296	15.7335	8.04556	148.005
31.081	8.6317	23.2303	7.36818	123.616
31.6923	15.2459	43.2753	6.06644	42.503
313.737	11.9411	93.6934	2.8268	31.4992
57.8826	8.83329	37.0012	7.12028	11.0038
70.463	5.84222	44.884	5.3048	154.311
146.428	4.3443	186.582	6.39015	143.307
171.653	4.04924	30.7271	6.04288	33.848
176.351	4.35361	82.2713	13.1519	46.4284
132.271	4.23778	27.3487	11.7176	44.0796
433.01	4.90842	22.4259	11.9169	251.929
2302.05	3.78722	32.2715	8.75462	159.041
34.6202	10.0656	22.812	10.4251	111.422
1514.76	6.83101	25.193	11.5686	18.1145
33.8802	7.47504	28.7322	11.2528	60.6175
31.1131	10.7535	25.9974	12.3349	15.5405
77.1554	12.6767	20.8815	17.0916	131.467
1188.83	10.0551	34.2663	10.0286	30.6949
245.655	5.88024	35.0385	10.4691	27.1556
142.503	7.58138	440.893	6.48116	49.1954
44.1118	9.78822	75.5789	5.73112	36.1968
332.238	10.548	26.7696	9.84134	12.5804
91.3124	7.56404	91.3125	5.44891	24.4207
29.1183	6.9501	25.5791	7.08394	60.2314
43.3074	5.3699	170.077	6.0237	125.16
83.4295	5.20949	31.4993	9.28528	17.1492
24.4207	9.39315	30.3088	8.1465	25.386
33.0758	10.4339	20.0772	11.792	10.4247
58.2687	9.21206	60.6498	8.84157	25.9651
233.011	10.2516	29.9227	16.3339	185.81
22.4259	10.5868	32.6576	11.1955	132.239
25.5791	9.64925	28.7322	12.5732	112.58
32.6897	12.5079	21.2676	9.37708	8.462
26.3834	6.31448	24.7747	8.49095	111.776
218.854	11.0421	25.5791	9.86894	19.2728
20.0771	16.2284	38.1595	9.03955	162.194
20.4632	12.7857	24.1956	9.7813	125.193
24.8069	15.3021	22.8442	6.04703	152.734
34.6524	10.9681	22.4581	7.51872	325.932
57.4966	11.1522	58.2688	10.3554	182.657
2657.91	5.12056	36.6151	12.4709	187.387
384.201	5.33164	35.4246	9.4543	310.198
17.8249	9.50855	28.7322	11.9998	124.388
33.2689	8.63718	21.6537	9.2352	143.307
9.42725	8.47609	26.1582	8.20532	215.701
13.5778	7.94591	33.4619	9.7276	118.886
14.5752	6.67948	354.278	7.62264	122.812
31.4992	6.69282	29.9227	12.0121	60.6175
75.1606	8.19568	30.9201	7.15088	85.0383
23.6164	7.86141	44.4658	10.671	48.0371
28.3461	8.12626	24.4208	7.79426	22.0398
13.9639	9.26075	42.9214	8.5232	16.5379
12.9987	10.2964	191.312	9.14661	73.2301
11.8082	7.51158	35.0063	12.5778	66.9238
13.5778	6.78547	27.5418	15.3078	502.314
12.1943	10.1425	46.4606	8.804	39.3499
9.07333	4.71364	30.3088	8.66845	8.17242
9.45942	5.9472	33.4619	5.44852	484.972
82.6573	7.86141	14.9613	5.33863	70.8491
10.8429	7.54666	53.7322	7.40399	80.3085
16.3127	5.30831	24.8069	12.1588	288.158
12.4195	6.83636	33.655	11.8471	21.2676
28.9252	6.86181	20.0772	9.54243	30.3088
20.8493	7.35148	21.8468	8.78888	34.6202
41.1195	7.70576	28.3461	10.8207	203.12
30.1157	10.0728	34.6202	6.78916	58.2366
48.8093	8.08204	29.9227	10.0108	171.653
15.3474	5.53066	30.6949	7.90289	278.699
11.8082	5.35105	75.5789	6.16223	777.828
57.0783	7.38632	758.943	16.8112	85.0383
44.0796	7.33073	42.117	15.5638	33.4619
22.4581	7.45228	39.1891	17.2659	31.081
5.72713	8.41433	226.737	6.04094	39.3821
15.5405	7.77148	21.6537	14.8013
10.8429	7.37347	19.4658	10.7186
29.5044	8.26955	44.4979	9.9921
42.5031	8.56009	37.8055	8.34967
5.69496	8.45089	33.0436	13.0387
21.0746	10.4368	37.8055	10.7287
37.7733	10.2621	44.4979	6.81713
228.313	7.58871	56.3061	6.89187
1517.92	10.7	41.7308	6.13725
64.575	9.75848	34.6202	9.04312
33.4619	7.27989	33.0436	5.23399
34.6202	6.9929	94.4977	6.33071
900.672	7.33391	31.4992	6.15825
38.5777	9.92149	25.579	7.79914
31.1131	10.2243	40.1543	6.38584
92.1168	8.58163	60.6175	4.38217
34.6524	15.751	66.9238	11.6988
92.889	12.0533	148.005	5.98921
33.0758	10.3716	280.276	6.38366
40.9265	10.5178	136.969	13.6203
29.5044	15.0915	34.2663	10.1179
24.4208	12.2344	20.4632	11.9241
33.8802	19.215	22.4259	9.69041
24.0025	9.4466	126.769	6.34125
30.3088	12.048	25.9651	8.49942
36.229	8.67058	9.55594	7.94218
50.3859	11.2483	24.4207	8.22369
22.4259	8.43462	118.886	10.258
36.229	9.15115	36.2289	11.8922
28.7322	14.7335	30.3088	6.44495
57.4644	6.29581	28.7322	9.04337
29.8905	10.9981	428.312	8.73803
59.8453	11.3433	35.4246	7.93656
24.0347	15.978	151.158	6.45764
128.314	11.2412	28.7322	8.63992
30.3088	13.5699	27.1556	7.64688
54.3434	15.895	31.1131	7.83904
568.434	9.83719	37.3872	9.99686
95.2699	7.08717	472.392	7.05773
37.0011	14.9937	33.4619	11.4628
37.7733	17.7194	32.0784	7.89672
39.7682	8.91029	33.848	9.26586
44.0796	10.9548	42.1169	8.95526
79.5042	11.9848	12.1943	4.05623
23.6164	8.83563	25.9651	3.33961
67.696	6.83296	42.503	2.95575
371.588	6.05306	31.8853	6.07748
24.0025	7.38649	22.8442	4.68825
34.6524	8.40694	28.7322	3.58716
139.35	6.60487	31.1131	4.13256
25.5791	15.4443	121.235	3.15586
38.1916	9.51133	31.8853	4.07077
24.0347	9.08668	34.2663	2.65832
736.934	14.8296	27.96	4.10187
40.5726	11.7326	56.3061	6.10454
114.157	12.4564	50.8042	4.48613
107.85	10.4894	302.315	1.8478
34.6202	10.2088	126.737	8.14964
42.117	10.9291	27.1556	9.8304
140.54	8.14765	16.7309	4.12591
37.7733	10.5071	34.6524	9.4758
32.4645	9.92575	50.8042	5.03004
35.4568	16.3526	53.1529	12.8547
25.6112	11.3568	27.5417	9.42139
31.6923	14.4226	36.8081	10.382
29.7296	14.8598	36.2289	12.2607
29.5366	12.2019	35.4246	8.65445
383.396	8.87211	105.888	10.3288
26.3834	12.926	70.8813	6.25095
59.4592	13.4886	14.7683	7.97489
37.7733	8.60979	30.9201	15.0243
37.7733	9.142	29.3435	13.6564
34.6524	6.77197	31.081	13.3036
55.7591	9.30007	29.1183	15.7166
29.1505	9.66575	21.2676	14.4956
123.487	5.19828	32.8827	13.7739
66.4412	9.28362	927.441	12.7871
65.1863	8.00756	23.1981	8.69625
29.0539	17.0721	33.848	6.91344
31.9175	17.4145	40.5404	8.64906
16.6988	13.9171	196.042	7.55594
56.1774	13.6598	12.4195	9.22875
35.135	9.52698	29.8905	11.5281
48.4554	8.69893	32.6575	8.13969
33.0114	5.54394	54.3434	6.95844
42.0204	5.60406	24.8068	7.92719
114.864	8.42466	41.3126	8.09353
43.7257	5.29627	31.081	4.93235
31.7244	5.76641	52.7347	5.71311
44.5944	3.98106	42.1169	8.53823
97.7152	2.01901	28.7322	6.49651
1359.78	4.79066	24.7747	10.0366
154.311	11.863	42.503	10.4932
45.2057	16.4252	22.0398	8.31716
1272.29	13.125	18.8867	11.2876
134.62	4.09427	27.3487	8.99408
84.8774	7.27021	19.0797	4.65247
133.751	8.41248	5.72713	5.7647
169.755	6.28017	53.539	3.6566
39.8647	8.20909	35.4246	16.034
38.996	8.77243	243.274	12.6283
22.9085	6.99225	32.6897	15.9244
99.4526	6.15308	42.1169	11.3564
38.1594	8.56521	25.579	8.69347
154.311	9.46678	24.6138	9.13557
30.0192	6.93963	21.4607	7.77191
346.363	9.6162	26.3834	9.41265
204.053	8.24618	38.1916	9.1411
66.8594	7.97386	19.691	8.79425
		22.0398	7.21475
		22.2329	7.74975
		30.5018	9.06975
		31.1131	12.8621
		29.1505	7.33754
		40.1543	13.3416
		23.6164	12.946
		58.2687	10.7186
		29.5366	16.8964
		50.3859	14.4564
		29.1505	8.02681
		24.4207	5.73882
		25.579	23.8365
		20.6885	26.4057
		26.1904	23.7829
		31.3062	21.2805
		40.1543	10.0144
		839.25	9.00315
		20.8815	7.60295
		98.0047	9.70027
		349.966	8.57212
		410.97	10.3332
		38.5777	9.32024
		43.6935	11.0596
		28.3461	10.3142
		31.3062	11.3203
		25.9651	11.5845
		33.848	5.34255
		57.4644	7.33385
		72.4257	7.5038

## Sheet: SFig4
sfig4c-e		sfig4f_144+sc	sfig4f_444+sc	sfig4f_806+sc	sfig4f_144-sc	sfig4f_444-sc	sfig4f_806-sc
t (s)	Delta l (bp)	t (s)	t (s)	t (s)	t (s)	t (s)	t (s)
62.1941	10.19	62.1941	155.083	101.962	8.68722	28.3139	65.3472
26.7695	10.083	26.7695	70.8491	148.809	12.0656	33.0758	72.8439
48.0371	7.19016	48.0371	105.501	106.274	33.6549	31.8854	50.9972
138.577	8.11593	138.577	78.6998	91.3445	11.1325	424.355	62.9984
17.7284	7.67771	17.7284	109.459	126.769	20.8815	168.468	81.8851
4.11839	9.61218	4.11839	16.5057	223.583	9.3629	96.8466	47.2327
26.3834	6.92314	26.3834	32.6897	66.9238	7.97937	21.2676	69.2725
13.3848	19.2693	13.3848	56.66	140.926	23.5842	24.8069	283.429
62.9984	10.7088	62.9984	57.4644	185.778	212.708	15.5405	325.932
122.812	5.29018	122.812	45.2701	78.3137	29.3113	29.5366	52.1555
20.0771	7.55285	20.0771	9.3629	92.0846	138.899	20.8815	61.0036
82.6573	24.6233	82.6573	51.1581	119.658	204.021	29.1183	130.276
22.0398	21.6873	22.0398	25.9973	103.925	286.517	34.6202	54.3434
24.8068	34.1011	24.8068	38.1916	366.858	138.899	46.4606	67.6959
78.732	21.3891	78.732	40.9586	1505.3	134.588	4.72972	82.6573
74.0023	20.4209	74.0023	122.812	134.62	157.4	11.036	50.3859
36.2289	14.3788	36.2289	56.6922	71.6213	67.8247	88.1915	47.2327
9.65247	13.7536	9.65247	80.2764	2468.94	70.5595	24.8069	37.5803
138.545	13.3899	138.545	36.2289	84.2339	10.296	23.6164	68.8864
35.4567	11.3272	35.4567	43.3074	17.3101	9.49159	25.5791	49.6137
47.6188	11.6531	47.6188	56.66	89.7358	26.0617	27.1557	54.3112
66.9238	10.6935	66.9238	237.74	107.85	6.6602	17.0205	109.427
7.07848	11.5252	7.07848	58.2366	75.5788	15.4761	155.083	67.6959
5.30886	12.3226	5.30886	239.317	125.193	51.5442	33.8802	239.349
7.46458	12.6454	7.46458	70.8491	98.3908	10.0386	62.1942	347.971
15.5405	10.0682	15.5405	272.393	110.231	12.2265	31.4671	541.664
3.02444	13.6377	3.02444	51.9625	88.9636	9.23419	129.118	105.501
7.88285	11.1035	7.88285	286.582	332.238	112.87	154.311	50.3859
3.31401	13.1501	3.31401	44.0796	79.1181	8.39765	888.061	77.1554
10.6177	19.7501	10.6177	41.6987	125.965	16.5379	10.0386	79.5363
10.6177	17.6628	10.6177	50.3859	87.4192	15.1866	121.235	153.539
54.3434	8.54611	54.3434	98.423	119.658	56.9817	28.3461	543.241
3.60359	12.9011	3.60359	51.9625	34.6202	17.6318	15.7335	83.8477
48.4232	9.84581	48.4232	51.9625	354.278	10.8751	23.2303	49.9998
88.9636	10.4939	88.9636	466.053	99.9674	24.9355	43.2753	49.5815
689.669	8.93711	689.669	48.8093	65.3472	6.08106	93.6934	39.9612
33.0758	10.6977	33.0758	84.2339	66.9238	39.6073	37.0012	45.2701
50.3859	9.68114	50.3859	138.577	82.6895	33.9123	44.884	49.0023
45.6562	10.7719	45.6562	53.539	233.815	10.4247	186.582	50.3859
118.886	9.13314	118.886	125.965	132.271	29.5687	30.7271	62.9662
26.7695	11.3511	26.7695	45.6884	670.782	10.4568	82.2713	91.3445
40.9265	8.91441	40.9265	46.4284	74.0023	53.1851	27.3487	503.891
11.4221	9.76231	11.4221	54.3112	425.127	8.55852	22.4259	40.5403
96.8143	9.12646	96.8143	70.0447	77.1554	22.812	32.2715	37.8055
18.5006	8.26211	18.5006	85.0383	18.0823	36.9046	22.812	66.1516
9.84552	9.37898	9.84552	43.3074	820.363	25.5147	25.193	48.2301
28.3139	8.41818	28.3139	92.1167	579.438	29.0218	28.7322	53.9251
58.2687	8.78274	58.2687	53.539	220.43	8.68722	25.9974	41.3447
70.8491	10.4843	70.8491	56.6922	124.388	38.5455	20.8815	86.6148
38.1916	9.51685	38.1916	44.0796	103.121	12.7413	34.2663	59.4592
70.0769	8.02902	70.0769	42.503	130.694	30.3731	35.0385	38.9638
10.2316	7.98285	10.2316	84.2339	152.734	9.49159	440.893	106.306
114.961	9.0111	114.961	23.1981	308.622	116.666	75.5789	55.5017
9.04115	8.64494	9.04115	69.2726	51.9625	9.74899	26.7696	79.5041
62.9663	9.48441	62.9663	46.8466	95.2699	17.8892	91.3125	77.1554
43.2752	26.7492	43.2752	59.0731	129.89	20.9137	25.5791	55.1156
16.1196	12.6964	16.1196	60.1992	97.6186	26.3191	170.077	84.266
258.236	17.1345	258.236	38.1916	88.1914	192.116	31.4993	65.3472
16.6988	7.59613	16.6988	65.3472	1543.11	10.4247	30.3088	66.9238
56.66	4.86022	56.66	72.0396	92.1167	15.1544	20.0772	59.8453
59.0409	7.86789	59.0409	42.9213	99.1952	20.3667	60.6498	44.4979
61.0358	7.73263	61.0358	44.4979	70.8491	33.4297	29.9227	119.658
53.539	9.21364	53.539	56.2739	166.119	8.5907	32.6576	36.2289
91.3124	8.42738	91.3124	294.432	187.387	9.68464	28.7322	64.9611
89.7358	8.2801	89.7358	318.081	74.0023	6.9176	21.2676	70.463
20.8493	10.3607	20.8493	49.6137	122.812	50.6433	24.7747	167.696
45.6562	19.0168	45.6562	62.1941	193.661	29.247	25.5791	47.6188
59.0409	19.9574	59.0409	48.0049	352.701	28.1852	38.1595	65.7655
98.423	9.97525	98.423	41.7308	79.5363	39.6716	24.1956	67.696
187.387	5.38821	187.387	614.09	162.161	73.0692	22.8442	42.8891
69.2726	9.21038	69.2726	66.8916	87.387	30.7914	22.4581	82.2712
148.037	10.8643	148.037	458.203	68.5004	122.136	58.2688	54.3434
44.8518	8.63652	44.8518	110.231	129.118	33.9123	36.6151	44.1118
59.0409	10.1888	59.0409	83.4617	175.546	10.9716	35.4246	60.6175
29.1183	9.9234	29.1183	29.5366	78.7319	13.5778	28.7322	47.2327
75.5788	10.5422	75.5788	85.4243	85.8104	34.9741	21.6537	73.1979
11.8082	7.75586	11.8082	80.3085	1999.73	95.0125	26.1582	65.7655
83.4617	8.9128	83.4617	57.8505	74.8066	26.0938	33.4619	40.1543
3.24966	9.78863	3.24966	48.8093	243.274	7.0463	354.278	59.8131
23.2303	11.4129	23.2303	135.392	48.4232	10.1673	29.9227	146.46
48.0371	9.84693	48.0371	62.9663	511.741	7.3037	30.9201	251.929
21.0746	11.1639	21.0746	48.8093	73.6161	10.6821	44.4658	70.8813
195.237	10.2098	195.237	59.0409	118.114	21.3963	24.4208	53.1529
10.6177	11.55	10.6177	66.9238	104.729	55.3086	42.9214	74.0023
14.1891	7.62327	14.1891	41.7308	23.6164	25.0642	191.312	110.199
72.2648	9.26442	72.2648	37.0011	98.3908	28.1852	35.0063	1026.64
11.4221	11.3383	11.4221	69.2726	105.501	347.618	27.5418	75.5788
236.968	9.60212	236.968	50.3859	74.0022	153.474	46.4606	187.354
55.8878	10.2256	55.8878	63.7706	194.465	132.561	30.3088	169.272
73.6162	9.32615	73.6162	55.1156	111.003	26.0938	33.4619	50.772
143.275	10.2254	143.275	103.925	66.9238	18.7901	14.9613	200.739
140.926	10.1438	140.926	74.8066	74.7744	18.5327	53.7322	62.1941
122.844	11.6995	122.844	174.774	82.2712	47.4901	24.8069	58.2687
21.6537	10.1204	21.6537	71.6213	94.4976	48.0049	33.655	65.3472
61.3897	9.76153	61.3897	105.501	159.845	18.0179	20.0772	47.651
12.9987	10.036	12.9987	48.0371	121.235	24.0025	21.8468	53.9251
49.9676	9.76435	49.9676	159.041	71.6535	8.0759	28.3461	55.1156
28.7322	12.3809	28.7322	51.9625	53.539	10.4568	34.6202	55.8878
38.5777	10.1303	38.5777	38.5777	62.9662	695.976	29.9227	44.4657
26.7695	9.61878	26.7695	52.7347	19.0797	15.3474	30.6949	61.0358
44.4657	9.11916	44.4657	207.078	157.464	9.84552	75.5789	36.615
40.1543	11.6099	40.1543	196.846	185.006	80.3086	758.943	51.9625
15.3474	9.37754	15.3474	70.8491	113.384	96.4282	42.117	38.9638
21.6537	8.75687	21.6537	120.463	124.388	48.005	39.1891	41.7308
91.3124	9.42442	91.3124	81.8851	190.507	36.1968	226.737	45.6562
69.2726	14.4518	69.2726	132.271	144.851	54.3434	21.6537	46.0423
92.1167	7.01522	92.1167	119.658	151.93	278.699	19.4658	110.199
336.968	5.58174	336.968	626.67	167.695	14.1891	44.4979	37.0011
29.9227	10.7343	29.9227	47.2327	50.3859	398.358	37.8055	42.503
9.33072	9.32522	9.33072	71.6213	141.73	77.1554	33.0436	154.311
89.768	9.6056	89.768	138.577	200.739	10.8108	37.8055	68.4682
40.5404	6.75652	40.5404	48.8093	90.9262	28.7322	44.4979	69.6586
87.387	8.66478	87.387	62.9663	77.1232	8.26895	56.3061	37.5803
59.8131	7.95005	59.8131	81.8851	270.816	12.3873	41.7308	56.6922
12.2265	11.0709	12.2265	104.697	88.1913	57.8505	34.6202	62.1941
42.1169	8.65325	42.1169	101.962	206.273	59.041	33.0436	85.8104
83.0434	8.12841	83.0434	61.808	132.271	225.192	94.4977	155.083
32.2714	5.24377	32.2714	45.2701	93.6611	357.431	31.4992	51.5764
11.4221	8.73654	11.4221	49.9998	86.5826	40.5726	25.579	48.0371
148.809	8.92567	148.809	54.3434	75.5788	15.5727	40.1543	61.4219
46.0423	8.30998	46.0423	2050.12	1177.79	21.6537	60.6175	38.1916
76.3832	8.43803	76.3832	42.9213	122.812	25.193	66.9238	55.8878
44.0796	9.327	44.0796	40.1543	77.1554	738.479	148.005	75.5788
61.0358	8.56625	61.0358	158.236	151.962	19.498	280.276	53.5069
4.92276	11.8467	4.92276	22.0398	81.0807	55.1156	136.969	55.8878
244.047	8.39129	244.047	39.736	41.7308	31.4992	34.2663	43.3074
42.5352	13.8802	42.5352	59.0731	318.049	62.9985	20.4632	61.808
36.5829	11.0252	36.5829	62.1941	129.89	229.89	22.4259	122.039
67.696	11.1449	67.696	29.8905	85.8104	25.193	126.769	46.4605
56.66	17.0325	56.66	57.8505	51.1902	21.6537	25.9651	52.7668
48.8093	10.0167	48.8093	51.1903	270.816	22.4259	9.55594	40.1543
52.7347	10.2618	52.7347	60.6175	826.669	18.6936	24.4207	26.3834
55.1156	9.72818	55.1156	170.044	81.0807	118.886	118.886	81.8851
23.4233	7.28836	23.4233	43.3074	103.153	382.624	36.2289	48.8093
35.4567	10.3342	35.4567	41.7308	59.8131	9.84552	30.3088	57.8505
155.083	9.40357	155.083	59.0409	395.204	29.1505	28.7322	54.6973
67.3099	9.61988	67.3099	116.505	114.961	21.2354	428.312	46.0423
16.1518	16.9914	16.1518	40.9265	106.274	10.2316	35.4246	44.8518
80.3085	18.3473	80.3085	46.0423	152.734	181.885	151.158	128.313
7.07848	17.6315	7.07848	47.2327	36.2289	350.353	28.7322	61.808
483.396	15.1421	483.396	130.694	129.89	388.93	27.1556	43.3074
288.126	13.813	288.126	25.1929	214.156	532.205	31.1131	42.1169
80.3085	12.6336	80.3085	50.772	119.691	331.048	37.3872	64.1567
27.96	11.4358	27.96	31.8853	97.6186	2.57399	472.392	42.6961
12.1943	10.5502	12.1943	47.2327	74.0023	3.44272	33.4619	50.3859
24.6138	10.8519	24.6138	533.782	85.0383	43.3074	32.0784	48.4232
49.5815	8.96768	49.5815	37.3872	137.001	35.4568	33.848	67.3421
5.30886	10.7241	5.30886	884.906	122.039	5.53409	42.1169	43.3074
13.1917	14.8076	13.1917	48.4232	462.932	8.14025	12.1943	45.6562
176.351	15.2719	176.351	88.9636	700.673	38.5777	25.9651	55.8878
5.88801	9.25848	5.88801	107.85	90.5402	24.6138	42.503	84.2339
142.503	8.1732	142.503	63.7706	106.274	33.0758	31.8853	62.1941
34.2663	12.1547	34.2663	74.8066	105.501	732.172	22.8442	177.927
81.0807	12.2053	81.0807	133.848	2368.17	11.229	28.7322	70.0769
13.5778	8.42138	13.5778	59.0409	481.851	27.5739	31.1131	63.7706
63.3524	8.5358	63.3524	62.9663	91.3124	77.9598	121.235	50.3859
53.1208	7.95255	53.1208	61.4219	87.387	16.9562	31.8853	62.1941
35.0385	15.4802	35.0385	47.6188	96.0421	20.045	34.2663	90.9584
48.4232	8.35086	48.4232	94.4655	106.692	42.5352	27.96	66.9238
58.2687	10.3883	58.2687	151.93	182.657	28.3461	56.3061	66.1516
14.5431	7.37884	14.5431	41.3126	91.7306	10.9073	50.8042	47.6188
29.1505	18.3426	29.1505	32.2714	166.119	6.78891	302.315	38.9638
72.8118	14.4217	72.8118	36.1968	160.617	3.53924	126.737	40.5725
258.236	19.2176	258.236	220.462	335.391	11.8082	27.1556	44.0796
11.6151	18.2688	11.6151	50.3859	458.203	38.9638	16.7309	24.0346
17.7284	7.67024	17.7284	62.9984	88.9636	48.8093	34.6524	47.651
57.0783	8.27682	57.0783	55.1156	129.89	22.4259	50.8042	77.1554
54.3112	11.8222	54.3112	42.503	188.191	40.5404	53.1529	45.2701
27.1556	10.5002	27.1556	142.503	50.8042	12.6126	27.5417	34.6524
31.8853	11.0203	31.8853	157.464	77.5415	8.8481	36.8081	49.6137
81.499	12.3457	81.499	32.2714	87.387	8.94463	36.2289	62.5802
67.3099	7.58693	67.3099	69.2726	86.5826	8.26895	35.4246	50.772
101.576	9.51865	101.576	44.0796	131.467	11.9047	105.888	40.1543
114.157	11.7158	114.157	112.58	81.8851	11.3899	70.8813	48.0371
128.346	8.25955	128.346	88.1592	50.3859	6.98196	14.7683	53.9251
15.3474	9.5918	15.3474	46.8466	90.5402	74.0023	30.9201	52.7668
25.1929	9.4124	25.1929	81.1129	63.3845	65.3472	29.3435	59.8453
76.7693	10.6242	76.7693	34.2341	181.08	104.729	31.081	62.1941
77.5415	9.57753	77.5415	67.696	123.616	27.5739	29.1183	259.04
55.1156	11.6172	55.1156	680.209	70.0447	12.6126	21.2676	39.3821
64.9611	9.62692	64.9611	91.3445	69.2726	11.036	32.8827	62.1941
12.0012	6.70394	12.0012	36.615	75.5788	14.157	927.441	40.7656
48.4232	10.2487	48.4232	55.1156	82.6573	113.352	23.1981	33.848
70.8491	10.7473	70.8491	280.276	106.692	9.42725	33.848	44.0796
18.7258	10.6747	18.7258	51.9625	44.0796	30.6949	40.5404	44.0796
17.6962	11.504	17.6962	41.7308	73.6162	11.0038	196.042	85.4243
31.274	8.93432	31.274	38.9638	87.4192	144.079	12.4195	61.0036
73.2301	9.55305	73.2301	50.3859	53.1208	25.5791	29.8905	178.699
10.4247	11.5442	10.4247	136.615	85.8104	1324.22	32.6575	75.9649
4.53666	11.7856	4.53666	38.5777	85.0383	86.6149	54.3434	38.9638
130.662	11.1763	130.662	125.16	100.386	41.7309	24.8068	59.8453
140.926	10.9669	140.926	44.8518	78.3137	28.3461	41.3126	60.2314
11.8082	10.001	11.8082	70.0769	99.1952	37.0011	31.081	49.5815
7.59328	11.8418	7.59328	41.6987	53.539	4.92276	52.7347	66.1194
103.153	10.7476	103.153	62.9663	100.772	24.3886	42.1169	29.1183
133.848	10.5378	133.848	159.041	80.6946	32.2714	28.7322	30.3409
58.6548	7.80837	58.6548	109.427	122.007	114.929	24.7747	24.7747
58.6548	8.26485	58.6548	36.1968	60.2314	26.7695	42.503	83.4617
51.9625	10.6335	51.9625	43.3074	43.6935	29.9227	22.0398	59.0409
76.3832	7.57618	76.3832	91.3124	1014.02	45.6562	18.8867	57.0783
33.0436	8.49245	33.0436	41.3447	67.7282	91.3124	27.3487	62.1941
56.6922	8.27223	56.6922	24.0025	48.4232	32.2714	19.0797	40.5404
56.6922	6.81526	56.6922	33.4619	218.854	5.88801	5.72713	1075.41
73.1979	7.64244	73.1979	79.5364	2620.1	10.6499	53.539	17.5353
72.4579	7.54358	72.4579	39.736	4591.49	33.4619	35.4246	185.392
12.9987	8.90377	12.9987	50.772	57.8826	11.6151	243.274
75.1927	8.79375	75.1927	36.615	79.5042	24.9999	32.6897
65.3472	7.11962	65.3472	11.8082	93.6933	173.23	42.1169
51.9625	9.04328	51.9625	87.001	99.9674	9.6203	25.579
20.6563	9.40815	20.6563	94.4655	130.662	63.7706	24.6138
42.5352	12.4694	42.5352	77.9276	91.3445	20.2702	21.4607
178.732	8.45157	178.732	62.1941	67.3421	732.204	26.3834
67.3421	8.4874	67.3421	86.6149	118.886	18.5006	38.1916
91.3124	8.90801	91.3124	38.5777		869.173	19.691
68.5004	9.13654	68.5004	103.153		755.82	22.0398
107.85	10.1942	107.85	56.6922		198.39	22.2329
48.391	11.0687	48.391	72.0396		155.855	30.5018
100.804	9.81106	100.804	11.8082		322.779	31.1131
98.423	10.4133	98.423	66.1194		12.5804	29.1505
74.8066	8.41147	74.8066	47.2328		19.3049	40.1543
566.857	6.05162	566.857	86.5827		10.4568	23.6164
51.9625	7.82819	51.9625	281.852		8.68722	58.2687
18.1145	7.17945	18.1145	976.251		185.81	29.5366
74.3884	11.1802	74.3884	1379.34		12.9987	50.3859
56.3061	10.7883	56.3061	82.6573		27.1556	29.1505
67.3099	9.65655	67.3099	38.9638		5.92018	24.4207
33.848	7.01777	33.848	94.4655		92.9211	25.579
100.772	10.1894	100.772	51.9625		24.3886	20.6885
102.348	8.54636	102.348	56.6922		9.04115	26.1904
42.8891	9.69745	42.8891	54.3113		64.575	31.3062
74.0023	9.71905	74.0023	40.9265		19.691	40.1543
45.2701	8.32575	45.2701	60.6175		37.8055	839.25
304.696	10.2402	304.696	58.6549		12.5804	20.8815
32.2714	11.3165	32.2714	49.9998		5.69496	98.0047
69.2726	11.7569	69.2726	43.3074		16.924	349.966
9.45942	10.5831	9.45942			18.5006	410.97
22.0398	12.1044	22.0398			212.58	38.5777
52.7347	9.94533	52.7347			7.175	43.6935
45.6562	9.32914	45.6562			80.6946	28.3461
37.7733	9.71695	37.7733			10.2638	31.3062
66.9238	10.6875	66.9238			138.577	25.9651
387.354	6.427	387.354			18.9188	33.848
44.884	8.54173	44.884			338.512	57.4644
42.503	14.3374	42.503			239.349	72.4257
44.0796	12.4668	44.0796			11.8082
168.468	17.0133	168.468			13.803
11.4221	13.4024	11.4221			444.046
28.7322	13.4437	28.7322			529.052
14.5752	15.8986	14.5752			148.005
127.541	19.904	127.541			384.2
53.1529	9.65867	53.1529			655.049
61.0358	9.51962	61.0358			37.0011
7.88285	11.6736	7.88285			102.348
77.9276	14.8063	77.9276			20.8815
19.691	11.1322	19.691			45.2701
101.544	15.2869	101.544			9.45942
89.7358	14.2915	89.7358			23.2303
18.8867	16.2546	18.8867			88.1592
167.696	14.1057	167.696			11.8082
17.5353	11.8243	17.5353			134.62
33.848	10.9475	33.848			300.739
150.385	15.0939	150.385			11.0038
61.4219	14.0603	61.4219			36.1968
41.7308	16.4709	41.7308			76.351
77.1554	9.29391	77.1554			16.5379
84.62	9.73209	84.62			27.1878
56.2739	7.71487	56.2739			11.4221
49.1954	8.19064	49.1954			22.0398
31.081	8.79133	31.081			15.3474
85.4243	13.5981	85.4243			33.0758
49.6137	9.91982	49.6137			19.691
54.3112	11.4797	54.3112			15.7335
50.3859	12.5584	50.3859			5.11581
16.5379	10.8587	16.5379			23.6164
49.1954	12.8263	49.1954			52.7347
79.1181	12.8812	79.1181			9.42724
64.575	11.7237	64.575			40.9586
75.5788	11.8238	75.5788			185.81
327.508	12.0405	327.508			25.579
133.043	11.9342	133.043			22.8442
129.89	11.2276	129.89			64.575
58.2687	10.7129	58.2687			8.0759
55.8878	10.5422	55.8878			9.45942
38.1594	10.2767	38.1594			22.8442
44.884	9.66512	44.884			6.88543
21.4607	8.40901	21.4607			9.84552
48.4232	8.82621	48.4232			44.0796
46.4284	10.298	46.4284			33.8802
48.0371	12.1321	48.0371			53.539
53.1529	12.0294	53.1529			11.229
51.5764	8.77277	51.5764			99.1952
11.1969	8.61894	11.1969			8.26895
66.5377	8.05867	66.5377			125.965
81.499	7.68784	81.499			14.9613
64.1567	8.09101	64.1567			11.229
43.3074	8.74406	43.3074			13.7709
33.8802	11.5991	33.8802			28.3461
11.8082	11.5838	11.8082			51.5764
20.0771	12.7639	20.0771			8.36547
62.6123	9.55262	62.6123			5.92018
1259.62	8.49114	1259.62			155.887
49.5815	10.9135	49.5815			6.30628
37.3872	10.5009	37.3872			62.6123
53.9251	9.4342	53.9251			5.40538
118.886	10.1904	118.886			12.9987
15.1544	10.1027	15.1544			691.245
29.7296	9.88225	29.7296			25.386
68.5004	8.85008	68.5004			22.2329
70.0769	6.24459	70.0769			15.9587
60.6175	6.17553	60.6175			288.158
84.2339	5.05767	84.2339			45.6562
39.3499	6.54754	39.3499			37.3872
45.6562	6.81717	45.6562			9.84552
70.8813	6.07213	70.8813			659.746
44.0796	7.12778	44.0796			55.1156
52.3486	6.77547	52.3486			5.50191
66.9238	7.99833	66.9238			8.36547
45.2701	6.90061	45.2701			10.4247
57.4965	13.365	57.4965			21.0424
14.157	9.50265	14.157			19.8841
58.2687	8.37282	58.2687			10.8108
101.962	8.29485	101.962			7.78632
45.6562	12.6147	45.6562			13.5778
42.6961	10.0163	42.6961			26.9626
88.9636	7.59692	88.9636			27.5417
137.001	8.337	137.001			153.764
18.5006	9.58718	18.5006			12.4195
14.157	8.07486	14.157			177.123
20.0771	8.60017	20.0771			36.422
132.207	7.90917	132.207			177.123
166.923	12.1771	166.923			56.3061
299.162	11.3835	299.162			14.5752
8.65505	13.2414	8.65505			22.4259
56.6922	9.70302	56.6922			28.153
19.2728	10.48	19.2728			43.3074
54.7295	12.2618	54.7295			23.4233
22.072	8.95538	22.072			12.0012
34.1054	12.7442	34.1054			7.88285
58.0757	13.1052	58.0757			20.6563
151.673	11.2708	151.673			22.812
64.6072	10.9239	64.6072			8.65505
37.0011	7.34254	37.0011			24.0025
42.117	7.10391	42.117			193.661
41.3448	8.39457	41.3448			5.40538
267.116	9.62955	267.116			33.4619
63.1594	10.6287	63.1594			5.01928
45.0127	10.446	45.0127			10.3281
24.3242	9.53345	24.3242			9.65247
81.2738	8.80353	81.2738			37.3872
49.3563	8.57521	49.3563			26.9626
					12.0978
					28.3461
					677.089
					34.6202
					2.86357
					44.0796
					17.9214
					15.9266
					52.7347
					40.9586
					23.2303
					60.6175
					95.2699
					14.5431
					44.0796
					25.6112
					33.0436
					17.117
					26.9626
					20.6885
					101.576
					151.158
					42.1169
					7.85067
					10.1351
					46.0423
					194.465
					20.2702
					154.311
					51.1903
					153.539
					74.0023
					35.4246
					8.26895
					5.50191
					152.734
					1543.11
					71.6213
					1130.56
					13.61
					21.0746
					14.3822
					9.16985
					23.6164
					86.5826
					10.0386
					21.2354
					9.45942
					53.1529
					133.461
					43.3074
					34.6524
					8.94462
					30.6949
					62.9984
					297.618
					16.7309

## Sheet: SFig5
sfig5c-e		sfig5f
t (s)	Delta l (bp)	t (s)
2.02702	12.9712	5.85583
2.28442	14.1241	4.44014
2.34877	10.6101	6.24193
2.38094	12.5903	8.26895
2.47747	8.70334	9.68465
2.57399	13.1552	6.43498
2.86357	10.4062	32.2714
3.02444	11.4303	5.92018
3.05661	7.97065	10.3281
3.12097	17.4468	7.59328
3.15314	17.806	9.29855
3.28184	13.8868	101.93
3.44272	9.80004	10.6499
3.47489	11.4363	5.30886
3.53924	11.2966	5.50191
3.53924	11.4966	26.9948
3.53924	7.58108	2.96009
3.82882	9.73763	7.11066
3.82882	9.89536	8.65505
3.92534	11.0633	18.5006
3.92534	16.3365	5.01929
4.02186	4.55797	20.8493
4.08621	10.6113	4.18274
4.11839	11.924	17.1171
4.21491	9.5193	6.62803
4.34361	5.17566	8.65505
4.44014	9.68487	9.07333
4.44014	14.0122	5.56626
4.53666	16.9283	9.55595
4.53666	9.89991	6.30628
4.60101	15.0641	6.94978
4.69754	18.9691	9.26638
4.72971	8.9218	10.9073
4.82624	8.80008	4.72971
4.82624	13.5226	11.6151
4.92276	7.40914	8.88028
4.92276	8.60209	6.27411
5.11581	9.3605	7.27153
5.21234	28.1134	10.9395
5.21234	19.3967	6.37063
5.30886	10.6542	8.9768
5.30886	8.23675	12.9987
5.50191	10.603	7.65763
5.50191	9.00729	7.3037
5.50191	6.95851	8.462
5.50191	8.68595	9.4916
5.53408	8.77956	7.11066
5.53409	8.88314	6.01671
5.59844	10.1778	32.1106
5.69496	7.7004	10.7142
5.72713	6.42988	5.46974
5.72713	8.10717	7.11066
5.82366	7.13881	7.49675
5.85583	14.0089	7.9472
5.92018	17.1415	11.3577
6.01671	9.76631	7.52893
6.08106	6.11383	7.6898
6.17758	14.1759	4.82624
6.30628	8.86136	10.4247
6.30628	6.31121	9.00897
6.4028	7.11608	8.75158
6.49933	10.013	11.1969
6.49933	12.7754	6.40281
6.49933	9.16333	7.07848
6.69238	6.09501	9.16985
6.69238	7.22115	10.9073
6.69238	14.8573	4.34361
6.88543	10.9197	8.91245
7.07848	6.50016	3.24967
7.07848	21.8114	6.46716
7.175	10.9396	11.9047
7.175	16.1112	18.7901
7.3037	13.2301	14.6718
7.3037	17.7132	8.0759
7.46458	19.006	9.81335
7.46458	11.1274	8.65505
7.46458	7.87571	8.91245
7.49675	8.05589	9.13767
7.65763	15.9554	7.04631
7.6898	11.2066	6.24193
7.6898	18.5738	26.5765
7.6898	6.36902	24.3886
7.85068	13.9783	112.998
7.88285	2.82661	20.7528
7.88285	8.30104	11.3256
7.97937	7.89518	25.9652
8.04373	19.3051	8.23678
8.26895	9.63641	21.2676
8.36548	7.57198	8.0759
8.462	7.09857	9.55595
8.462	10.0951	16.2483
8.462	21.9344	11.1003
8.8481	7.85738	8.75158
8.8481	8.20837	8.26895
9.2342	9.26088	5.40538
9.2342	8.70897	6.69238
9.42725	5.85512	10.2316
9.42725	14.7285	8.36548
9.45942	8.45831	7.36806
9.45942	6.63006	7.5611
9.65247	16.1669	15.9266
9.84552	12.0524	8.462
10.0386	5.23784	9.42725
10.0386	10.0701	8.75158
10.2316	14.2563	8.30113
10.2316	10.7937	37.9664
10.2316	14.3037	11.7117
10.3281	14.0353	9.55595
10.4247	9.78553	9.2342
10.4247	6.59851	9.45942
10.4247	15.183	9.749
10.4247	19.0766	23.6164
10.6177	7.02366	15.8622
10.6499	13.7468	12.2908
11.0038	11.4406	6.59586
11.0038	15.2627	7.62545
11.036	6.08416	15.2831
11.036	5.42423	9.2342
11.3256	9.36266	8.49418
11.4221	6.56595	9.26638
11.4221	8.53513	16.5379
11.4221	4.41935	9.3629
11.6151	10.0002	9.8777
11.6151	4.68155	7.78633
11.6151	6.49591	27.1556
11.8082	9.51176	10.4568
12.0012	6.79466	9.55595
12.0334	8.17854	8.88028
12.2265	12.089	25.193
12.2265	11.0642	48.4232
12.2265	12.8814	20.0771
12.5804	6.37534	43.3074
12.5804	8.32561	10.2316
12.6126	13.9251	12.6126
12.9665	6.22205	5.01929
12.9665	9.60438	8.52635
12.9987	7.94731	8.3333
13.1917	14.102	34.0411
13.1917	12.4527	9.45942
13.3526	4.99535	7.3037
13.3848	17.8353	6.53151
13.7709	10.6535	9.42725
13.7709	8.88331	10.8429
13.7709	4.84703	9.26638
13.7709	8.2165	10.1351
13.7709	8.62476	77.9598
14.1891	8.97091	9.04115
14.1891	9.4897	8.17243
14.5752	12.0038	19.4658
14.5752	5.58935	8.88028
14.5752	4.24683	9.2342
14.5752	15.7012	26.5765
14.7683	11.0402
14.7683	10.0302
14.9613	7.45327
15.3474	9.52979
15.3474	8.64848
15.3474	8.58571
15.5405	12.7724
15.7335	10.3395
15.7335	7.50076
15.9588	6.3478
16.1196	6.47049
16.1518	9.24635
16.5379	7.34383
16.5379	5.34581
16.924	7.59141
17.1171	7.46063
17.3101	6.79337
17.3101	4.87032
17.3101	6.34251
17.6962	6.12039
17.6962	6.49085
17.7284	11.0194
17.7284	19.4337
17.9214	8.00015
18.0823	19.3784
18.0823	5.35507
18.1145	20.8572
18.1145	12.2667
18.3075	7.81466
18.3075	12.2097
18.5006	3.37192
18.8867	8.99605
18.8867	15.9911
18.8867	16.9915
18.9188	4.50808
19.2728	7.26562
19.2728	9.97855
19.2728	4.13858
19.3049	19.2822
19.3049	10.6857
19.6589	6.12761
19.691	17.355
19.691	6.81985
19.691	6.98439
19.691	13.6798
20.0771	9.40227
20.0771	11.692
20.0771	15.5018
20.0771	8.07536
20.0771	13.3426
20.0771	11.6053
20.0771	8.38478
20.4632	5.93888
20.8493	8.27599
21.2354	12.0401
21.2354	8.15232
21.2676	9.15668
21.6537	7.58936
22.0398	6.15457
22.0398	4.6594
22.4259	9.19649
22.812	7.0517
22.8442	4.54328
22.8442	6.19074
22.8442	5.44901
22.8442	9.2251
23.6164	7.79468
23.6164	5.09614
23.6164	5.89562
24.3886	17.722
24.4208	10.2971
24.8068	4.39724
25.193	3.7764
25.5791	8.0594
25.5791	9.49371
25.5791	8.23615
25.9651	22.4981
26.7695	7.74994
26.9626	17.2261
27.5417	3.80553
27.5417	5.06147
27.5417	5.71697
27.5739	16.0557
27.9278	9.34797
27.9278	7.8966
28.3461	7.57899
29.1183	9.84272
29.1183	3.61169
29.3435	7.09714
29.9227	5.72869
29.9227	3.48206
31.081	5.20641
31.274	13.3769
31.4992	18.2776
31.4992	12.597
31.6923	14.4968
31.8853	8.4708
32.2714	9.67088
32.2714	4.30757
33.848	5.22948
33.848	14.4329
34.2663	11.7109
36.229	4.94599
36.229	5.11613
37.4194	8.36564
41.6987	12.7079
41.7309	11.53
41.7309	2.66264
41.7309	8.3
43.3074	11.5106
43.5005	10.9714
44.0796	7.02264
44.0796	13.3413
44.1118	10.3397
44.1118	9.67589
44.884	6.2899
47.6189	6.90186
47.6189	9.97071
51.1581	11.4062
51.1903	7.32366
51.9625	14.4601
52.1555	11.9411
53.5069	5.93155
53.539	6.78001
53.9252	11.2372
54.3113	8.54792
55.0834	7.66743
55.8878	6.01371
56.3061	7.18523
56.6922	14.6948
56.6922	11.5704
62.2263	5.36367
64.575	13.3891
66.1516	17.6556
66.8916	14.2949
67.696	10.8345
68.5004	14.8935
70.0448	12.1985
72.0396	18.2676
72.4257	8.5164
73.2301	8.30461
75.5789	8.98971
78.6998	10.9137
78.732	8.84149
78.732	10.4064
79.5042	9.81052
81.8529	4.44748
84.2339	15.1006
84.2339	7.13336
85.0061	16.603
88.1914	11.7154
91.3446	10.2363
93.6933	7.69876
96.0743	26.8888
97.6187	11.0177
99.9674	6.88968
101.544	8.58363
102.348	3.78455
102.348	4.68072
108.848	10.925
109.041	10.3036
112.58	6.5372
113.77	8.21174
114.157	6.68784
114.189	12.6636
114.929	6.36674
114.929	5.85545
115.733	6.55868
123.584	8.41919
125.965	5.86484
125.965	9.31313
125.965	3.26575
129.118	11.7094
129.118	10.2269
131.499	8.59712
132.271	3.46973
140.154	8.29825
141.73	4.53686
146.428	9.64472
147.2	18.6467
151.158	10.8654
151.962	5.49686
152.734	19.5369
152.734	7.4366
160.617	8.21515
162.194	7.28132
163.77	19.015
174.806	4.10312
176.351	14.3764
182.657	10.8309
204.697	16.1094
206.273	11.6993
210.971	8.0733
215.733	6.78023
220.43	10.753
237.773	10.8145
249.967	26.0679
258.236	8.28854
259.812	6.76428
262.966	10.0454
262.966	15.6846
266.086	8.58684
285.005	11.4979
325.932	8.42063
335.391	11.4666
351.929	9.28506
365.314	15.0005
373.197	9.75605
391.279	8.12509
436.163	9.92118
466.086	11.4078
469.239	16.2812
524.322	9.02114
524.355	8.21309
622.745	5.98965
625.094	11.1208
710.132	9.7978
905.369	10.3672
993.561	7.53495
1225.03	13.652
1687.96	16.3717

## Sheet: SFig8
sfig8c	sfig8d_10pM	sfig8d_20pM	sfig8d_40pM	sfig8d_100pM
t (s)	Delta l (bp)	Delta l (bp)	Delta l (bp)	Delta l (bp)
61.3576	2.88141	4.33294	3.26115	5.83994
7.78633	5.13953	4.42773	4.64049	4.16064
68.9187	4.14354	6.39996	5.10021	4.65151
607.141	6.83669	3.97599	3.43117	2.75052
27.1878	1.5923	3.94921	4.22029	1.35826
48.4232	2.93593	4.63878	5.11104	2.50945
19.9163	5.62984	4.37416	4.30463	3.38197
130.244	2.52883	3.82421	5.42011	2.88483
61.3576	4.05331	1.31134	2.56131	3.16351
24.7747	5.19766	3.76304	4.2883	1.85521
14.4144	4.59528	5.14219	3.40419	3.79951
19.9163	0.39095	5.30765	4.46117	4.82666
28.2496	3.25545	3.90153	2.4612	1.62991
20.4632	3.03927	2.48647	4.87586	6.30156
23.1659	8.72743	6.01946	6.07702	6.85113
117.342	5.06089	5.73812	3.62968	3.23892
39.0282	3.60005	3.05067	3.88614	5.44709
40.9265	3.41901	2.81796	5.22464	3.62835
41.1839	5.60267	3.54952	3.79172	2.57594
139.382	4.10156	2.14776	3.72942	1.43329
841.824	5.92732	4.75086	5.14637	5.74933
31.7566	3.52558	4.92563	4.01209	5.32874
60.8106	5.52232	4.51436	3.09892	2.14833
96.3639	0.9145	2.89034	2.53966	2.98931
142.084	4.37321	10.0405	2.87191	2.19715
37.162	5.09033	4.66234	4.76682	3.09645
15.6048	3.59112	2.28396	3.76038	5.24022
95.2699	2.00224	1.62611	3.54439	2.73076
15.0579	2.55599	4.15038	4.78924	4.46496
244.368	4.89904	3.99043	5.12206	4.31603
79.6329	3.54933	2.85101	2.89888	2.28377
85.5853	2.94922	5.21381	3.70966	3.87018
25.5791	3.49842	4.25752	3.61468	4.03488
13.9961	4.4832	3.56206	4.22181	1.40499
22.619	3.08068	5.04094	3.13007	4.61751
256.209	1.02544	3.57972	2.48324	5.36806
85.0383	3.03585	3.4722	3.53337	3.41787
	2.91427	4.15228	5.2936	3.51817
	2.10559	1.14265	4.19065	2.87913
	3.81148	4.64068	5.26301	2.0522
	2.42682	3.8206	4.7351	5.75673
	3.13729	5.13004	2.60216	3.36487
	3.00621	2.07158	4.60744	3.28527
	6.56637	6.34487	4.19521	5.28486
	0.62328	4.3753	5.30253	4.81564
	3.92242	3.53907	2.64794	4.96667
	4.60022	5.28201	5.73508	6.26641
	3.85821	2.06037	1.84951	1.89681
	4.00734	1.3252	4.60896	2.33069
	3.76152	3.75506	2.00585	1.38067
	4.79494	4.53639	2.94315	3.05922
	5.59963	3.31415	3.83846	2.04005
	3.56453	5.25199	3.18288	3.42471
	2.5446	4.8202	5.03467	5.02119
	3.30351	2.58943	4.33674	1.09762
	3.13501	2.43898	1.38599	2.94334
	2.68726	4.43229	4.81146	6.00958
	3.139	1.74161	3.87588	1.98895
	3.49728	2.82537	3.05808	3.42984
	5.13232	3.12418	4.66766	6.119
	4.33218	4.10555	4.04666	4.46762
	4.55881	3.84264	3.3909	6.01433
	2.45873	2.31702	1.54898	0.52773
	3.64564	2.42568	4.23891	3.7885
	3.72714	0.76214	2.71519	2.60653
	3.52786	1.96254	3.99955	2.31341
	1.84704	7.68375	2.04366	3.54268
	3.05143	4.71325	3.10709	3.95168
	3.62949	2.4707	3.09892	4.24061
	5.77687	4.06148	2.6259	4.6612
	3.01495	3.69351	3.70624	3.98473
	4.50809	3.83827	2.18271	2.21653
	5.72843	1.93158	3.43896	2.12135
	3.91577	2.0068	4.34852	2.70284
	2.87457	4.1538	3.56472	2.20399
	1.76175	3.78185	1.54461	3.27825
	4.56033	5.10933	5.214	6.09222
	2.44467	3.06358	2.32766	2.36888
	2.25053	2.85899	5.35629	4.41139
	3.47049	3.77064	3.23987	4.69273
	4.84604	3.83314	3.81566	4.97046
	3.59302	5.43854	4.20794	4.05369
	1.31628	3.73397	5.78903	4.45604
	2.15194	2.4405	3.75791	5.52764
	3.14774	5.52365	4.47769	3.88063
	3.86429	5.59317	4.93437	4.05768
		4.5174	3.09968	3.00773
		4.39829	4.40494	4.36428
		4.42659	2.93745	4.11562
		2.41846	5.3086	3.6312
		2.32937	5.28182	4.57799
		4.16843	3.32441	1.77998
		2.74159	2.88939	1.96064
		4.17109	0.23613	3.72486
		2.62894	4.68893	2.20285
		3.3966	3.47961	4.94995
		3.60271	4.00544	2.82157
		4.55007	3.7429	3.94123
		1.39568	2.33791	3.61506
		3.87664	2.25832	2.5446
		3.41806	4.56413	2.91731
		3.24481	4.69311	3.7619
		3.04915	2.83411	3.04649
		1.55791	7.01222	3.12893
		3.3491	3.61145	2.84056
		3.47847		2.11489
		3.29743		3.15078
		2.89831
		2.07253
		2.82138
		3.35594
		2.05828
		2.1677
		3.15762
		2.08906
		4.59452
		1.4257
		4.36409
		3.69826
		3.83979
		3.22734
		5.51795
		4.21915
		3.23113
		3.34093
		2.46519
		1.68956
		2.78281
		2.13123
		1.77675
		3.76703
